# Supplementary material for: Forward and reverse mutations in stages of cancer development
Source: Hum Genomics. 2018 Aug 22;12:40. doi: 10.1186/s40246-018-0170-6 (PMC6104001; doi:10.1186/s40246-018-0170-6)
Supplement: Supplementary file 1 — Table S1. Information on 103 samples analyzed by AluScan. (XLSX 13 kb) [file 40246_2018_170_MOESM1_ESM.xlsx]

## Sheet: Table S1
Table S1. Information on 103 samples analyzed by AluScan a, b
Tumor type	Sample ID	Gender	Age at diagnosis (provided as age-range)	B: white-blood-cell	N: non-tumor	P: paratumor	T: primary tumor	M: metastatic tumor
Breast carcinoma (BRCA)	BC01 c	F	51-55	✓	✓	✓	✓
	BC02	F	61-65	✓	✓	✓	✓
	BC03	F	46-50	✓	✓	✓	✓
	BC06	F	46-50	✓	✓	✓	✓
Gastric adenocarcinoma (STAD)	GC1	M	56-60	✓	✓	✓	✓
	GC2	M	61-65	✓	✓	✓	✓
	GC3	M	71-75	✓	✓	✓	✓
	GC4	M	61-65	✓	✓	✓	✓
	GC5	M	51-55	✓	✓	✓	✓
Hepatocellular carcinoma (LIHC)	LC5	M	41-45	✓	✓	✓	✓
	LC6	M	46-50	✓	✓	✓	✓
	LC11	M	36-40	✓	✓	✓	✓
	LC106	M	46-50	✓	✓		✓
	Liver	F	46-50	✓	✓		✓
Non-small-cell lung cancer (NSCLC)	LG1 (LUSC)	M	56-60	✓	✓		✓
	LG2 (LUSC)	M	56-60	✓	✓		✓
	LG35 (LUSC)	M	61-65	✓	✓		✓
	LG22 (LUSC)	M	56-60	✓	✓		✓
	LG3 (LUAD)	F	46-50	✓	✓		✓
	LG5 (LUAD)	F	71-75	✓	✓		✓
	LG33 (LUAD)	M	51-55	✓	✓		✓
	LG38 (LUAD)	F	66-70	✓	✓		✓
	LG24 (LUAD)	F	66-70	✓	✓		✓
	LG30 (LUAD)	M	61-65	✓	✓		✓
	LG39 (LUAD)	M	36-40	✓	✓		✓
	LG21 (ADSQ)	F	66-70	✓	✓		✓
	LG37 (ADSQ)	M	51-55	✓	✓		✓
	LG4 (LCNEC)	M	71-75	✓	✓		✓
Breast-to-Brain	Breast	F	46-50	✓	✓		✓	✓
Lung-to-Brain	PBT6	M	51-55		✓		✓	✓
a See Brastianos et al. Cancer Discovery. 2015;5:1164-77 for information of the WES N-T-M trio samples, and Ouyang et al. BMC Med Genomics. 2014;7:2 for information of the WGS N-T-M trio samples. The total numbers of samples analyzed in this study are summized below:
No. of samples	Sample type	NGS platform
12	B-N-P-T	AluScan
17	B-N-T	AluScan
2	N-T-M	AluScan
4	N-T-M	WGS
67	N-T-M	WES
63	B-T	WGS (Pilot-63)
86	B-T	WGS (LIHC)
75	B-T	WGS (NSCLC)
22	B-T	WGS (ICC)
b The average tumor purity estimated as described in Ref. 22 using white-blood-cells as control was greater than 0.70 (Table S2), exceeding the 0.60 TCGA requirement (Ref. 25);
c The HE stainings for this patient's tissue slices are shown in Fig. 1c. The immunohistochemical staining results for the immunohistochemistry (IHC) markers, i.e., estrogen receptor (ER), progesterone receptor (PR) and human epidermal growth factor receptor-2 (HER2), in the non-tumor, paratumor and tumor are summized below:
Sample	ER	PR	HER2
Non-tumor	+	+	+
Paratumor	+	+	+
Tumor	±	-	-
