# Supplementary material for: Forward and reverse mutations in stages of cancer development
Source: Hum Genomics. 2018 Aug 22;12:40. doi: 10.1186/s40246-018-0170-6 (PMC6104001; doi:10.1186/s40246-018-0170-6)
Supplement: Supplementary file 2 — Table S2. Tumor purities of B-N-P-T tetra and B-N-T trio samples estimated by absCN-seq. (XLSX 10 kb) [file 40246_2018_170_MOESM2_ESM.xlsx]

## Sheet: absCN-seq
Table S2. Tumor purities of B-N-P-T tetra and B-N-T trio samples estimated by absCN-seq a
B-N-P-T samples			B-N-T samples
Sample	Tumor purity (blood as control)		Sample	Tumor purity (blood as control)
BC01	0.8		Breast	0.77
BC02	0.72		LC106	0.36
BC03	0.73		Liver	0.99
BC06	0.75		LG1	0.36
GC1	0.4		LG2	0.38
GC2	0.85		LG35	0.89
GC3	0.42		LG22	0.69
GC4	0.39		LG3	0.95
GC5	0.97		LG5	0.78
LC5	0.86		LG33	0.74
LC6	1		LG38	0.52
LC11	0.95		LG24	0.95
Average	0.736667		LG30	0.46
			LG39	0.94
			LG21	0.56
			LG37	0.73
			LG4	0.94
			Average	0.706471
a Tumor purity is the ratio of tumor cells to total cells in the sample (Ref. 22).
