# Supplementary material for: Forward and reverse mutations in stages of cancer development
Source: Hum Genomics. 2018 Aug 22;12:40. doi: 10.1186/s40246-018-0170-6 (PMC6104001; doi:10.1186/s40246-018-0170-6)
Supplement: Supplementary file 3 — Table S3. Summary of SNV mutations in B-N-P-T tetra samples. (XLSX 14 kb) [file 40246_2018_170_MOESM3_ESM.xlsx]

## Sheet: A
Table S3. Summary of SNV mutations in B-N-P-T tetra samples
Genotype changes at different stages					Number of sites conformed the genotype changes (row) in each patient identified by Sample ID (column)													SNV type in Fig. 9c
B-stage	N-stage	P-stage	T-stage		BC01	BC02	BC03	BC06	GC1	GC2	GC3	GC4	GC5	LC5	LC6	LC11
0/0	0/0	0/0	0/0		2359121	3095166	5630498	8430871	14488226	11931964	18186529	12501573	10834565	2163176	1623860	3920799
0/0	0/0	0/0	0/1		58	1	2	20	72	86	30	16	13	16	8	10		Solid blue bar of GOH in T-stage
0/0	0/0	0/0	1/1		0	0	0	0	2	0	0	0	0	0	0	0
0/0	0/0	0/1	0/0		2	66	2	12	12	251	20	68	25	365	244	61		Solid green bar of GOH in P-stage; Striped green bar of LOH in T-stage
0/0	0/0	0/1	0/1		0	1	0	0	14	37	13	5	10	0	0	1		Solid green bar of GOH in P-stage
0/0	0/0	1/1	0/0		0	1	0	0	0	0	0	0	0	4	6	0
0/0	0/0	1/1	1/1		0	0	1	0	0	0	0	0	0	0	0	0
0/0	0/1	0/0	0/0		131	113	154	50	30	710	12	40	56	42	25	143		Solid red bar of GOH in N-stage; Striped red bar of LOH in P-stage
0/0	0/1	0/0	0/1		49	0	5	0	0	0	0	2	1	1	5	0		Solid red bar of GOH in N-stage; Striped red bar of LOH in P-stage
0/0	0/1	0/1	0/0		0	1	0	6	1	1	0	2	1	0	2	1		Solid red bar of GOH in N-stage; Striped red bar of LOH in T-stage
0/0	0/1	0/1	0/1		0	0	7	4	6	7	4	5	2	1	2	15		Solid red bar of GOH in N-stage
0/0	0/1	1/1	0/1		0	0	0	0	0	0	0	0	0	0	1	0		Solid red bar of GOH in N-stage
0/0	1/1	0/0	0/0		0	0	0	0	0	3	0	0	0	0	0	1
0/0	1/1	0/0	1/1		0	0	0	0	0	0	0	1	0	0	0	0
0/0	1/1	1/1	1/1		0	1	0	0	0	0	0	0	0	0	0	0
0/1	0/0	0/0	0/0		14	0	5	19	3	137	4	4	8	23	12	169		Solid red bar of LOH in N-stage
0/1	0/0	0/0	0/1		0	0	0	24	0	2	0	1	0	0	1	0		Solid red bar of LOH in N-stage; Striped red bar of GOH in T-stage
0/1	0/0	0/0	1/2		0	0	0	1	0	0	0	0	0	0	0	0		Solid red bar of LOH in N-stage
0/1	0/0	0/1	0/0		2	1	2	3	1	12	0	5	2	8	5	32		Solid red bar of LOH in N-stage; Striped red bar of GOH in P-stage
0/1	0/0	0/1	0/1		1	1	150	33	12	197	1	12	23	4	1	6		Solid red bar of LOH in N-stage; Striped red bar of GOH in P-stage
0/1	0/0	0/1	1/1		0	0	0	0	0	2	0	0	0	0	0	0		Solid red bar of LOH in N-stage; Striped red bar of GOH in P-stage
0/1	0/0	1/1	0/0		0	0	0	0	0	0	0	0	0	0	3	0		Solid red bar of LOH in N-stage
0/1	0/0	1/1	0/1		0	0	0	0	0	1	0	0	0	0	0	0		Solid red bar of LOH in N-stage
0/1	0/0	1/1	1/1		0	0	0	0	0	11	0	0	0	0	0	0		Solid red bar of LOH in N-stage
0/1	0/1	0/0	0/0		0	4	0	1	0	97	4	0	4	0	0	0		Solid green bar of LOH in P-stage
0/1	0/1	0/0	0/1		0	6	0	21	3	2	5	3	6	1	2	1		Solid green bar of LOH in P-stage; Striped green bar of GOH in T-stage
0/1	0/1	0/1	0/0		6	0	0	2	5	3	32	14	4	1	0	9		Solid blue bar of LOH in T-stage
0/1	0/1	0/1	0/1		859	1493	1876	1442	5221	973	4822	2774	2214	562	475	1156
0/1	0/1	0/1	1/1		0	0	0	2	1	5	28	4	1	2	1	2		Solid blue bar of LOH in T-stage
0/1	0/1	0/1	1/2		0	0	0	0	0	0	2	0	0	0	0	0
0/1	0/1	1/1	0/1		0	7	0	23	0	3	7	1	6	0	1	0		Solid green bar of LOH in P-stage; Striped green bar of GOH in T-stage
0/1	0/1	1/1	1/1		0	1	0	0	2	18	1	0	2	0	0	0		Solid green bar of LOH in P-stage
0/1	0/1	1/2	0/1		0	3	1	1	1	1	1	2	1	0	1	0
0/1	0/1	1/2	1/2		0	1	1	0	0	0	0	0	0	0	0	0
0/1	1/1	0/0	0/0		0	0	0	0	0	6	0	0	0	0	0	0		Solid red bar of LOH in N-stage
0/1	1/1	0/1	0/1		2	0	22	11	4	70	0	3	6	0	0	6		Solid red bar of LOH in N-stage; Striped red bar of GOH in P-stage
0/1	1/1	0/1	1/1		2	0	0	0	0	0	0	4	0	0	0	4		Solid red bar of LOH in N-stage; Striped red bar of GOH in P-stage
0/1	1/1	1/1	0/1		0	0	0	6	0	0	0	0	0	0	0	0		Solid red bar of LOH in N-stage; Striped red bar of GOH in T-stage
0/1	1/1	1/1	1/1		2	0	2	4	2	9	0	2	0	0	3	22		Solid red bar of LOH in N-stage
0/1	1/1	1/2	0/1		0	0	0	0	0	0	0	0	1	0	0	0		Solid red bar of LOH in N-stage
0/1	1/2	0/1	0/1		0	5	3	0	0	0	2	1	0	1	0	0
0/1	1/2	1/2	0/1		0	0	1	0	0	0	1	0	0	0	0	0
0/1	1/2	1/2	1/2		0	0	1	0	0	0	0	0	0	1	0	0
1/1	0/0	0/0	0/0		0	0	0	0	0	0	0	0	0	0	0	1
1/1	0/0	0/1	0/1		0	0	1	0	0	0	0	0	0	0	0	0
1/1	0/0	1/1	0/1		0	0	1	0	0	0	0	0	0	0	0	0
1/1	0/0	1/1	1/1		0	0	0	1	3	2	1	0	0	0	0	0
1/1	0/1	0/1	0/0		0	0	0	0	0	0	1	0	0	0	0	1		Solid red bar of GOH in N-stage
1/1	0/1	0/1	0/1		0	2	4	0	0	1	1	3	1	0	0	1		Solid red bar of GOH in N-stage
1/1	0/1	0/1	1/1		0	0	0	2	0	0	0	0	0	0	0	0		Solid red bar of GOH in N-stage; Striped red bar of LOH in T-stage
1/1	0/1	1/1	0/1		61	0	8	1	0	0	0	0	0	0	1	0		Solid red bar of GOH in N-stage; Striped red bar of LOH in P-stage
1/1	0/1	1/1	1/1		3	104	73	8	1	96	1	0	1	2	4	2		Solid red bar of GOH in N-stage; Striped red bar of LOH in P-stage
1/1	1/1	0/0	1/1		0	0	0	0	0	0	0	0	0	0	1	0
1/1	1/1	0/1	0/1		0	0	0	0	0	4	0	1	0	0	0	0		Solid green bar of GOH in P-stage
1/1	1/1	0/1	1/1		0	1	0	4	0	0	3	21	0	3	3	3		Solid green bar of GOH in P-stage; Striped green bar of LOH in T-stage
1/1	1/1	1/1	0/1		2	1	1	2	42	1	2	0	0	0	1	2		Solid blue bar of GOH in T-stage
1/1	1/1	1/1	1/1		754	1311	2090	2259	4412	1323	4408	1684	820	319	266	751
1/1	1/1	1/1	1/2		0	0	0	0	0	0	0	0	0	1	1	0		Solid blue bar of GOH in T-stage
1/1	1/2	1/2	1/2		0	0	0	0	0	0	1	0	0	0	0	2		Solid red bar of GOH in N-stage
1/2	0/1	0/1	0/1		10	1	1	0	0	1	0	0	2	0	0	0
1/2	1/1	0/1	0/1		0	0	0	0	0	1	0	0	0	0	0	0		Solid red bar of LOH in N-stage
1/2	1/1	1/1	1/1		1	0	0	0	0	0	0	0	0	0	0	0		Solid red bar of LOH in N-stage
1/2	1/1	1/1	1/2		0	0	0	0	0	0	0	0	0	0	1	0		Solid red bar of LOH in N-stage; Striped red bar of GOH in T-stage
1/2	1/1	1/2	1/1		0	0	0	0	0	0	0	1	0	0	0	0		Solid red bar of LOH in N-stage; Striped red bar of GOH in P-stage
1/2	1/1	1/2	1/2		0	0	0	0	0	1	1	0	1	1	0	0		Solid red bar of LOH in N-stage; Striped red bar of GOH in P-stage
1/2	1/2	0/1	1/2		0	0	0	0	0	0	1	0	1	0	0	0
1/2	1/2	1/1	1/1		0	1	0	0	0	0	0	0	0	0	0	0		Solid green bar of LOH in P-stage
1/2	1/2	1/1	1/2		0	1	0	0	0	0	0	0	0	0	0	0		Solid green bar of LOH in P-stage; Striped green bar of GOH in T-stage
1/2	1/2	1/2	0/1		0	0	0	1	0	0	0	0	0	0	0	0
1/2	1/2	1/2	1/1		0	0	1	0	1	0	0	0	0	0	0	0		Solid blue bar of LOH in T-stage
1/2	1/2	1/2	1/2		0	0	1	0	4	0	2	6	1	1	1	1
