# Supplementary material for: Forward and reverse mutations in stages of cancer development
Source: Hum Genomics. 2018 Aug 22;12:40. doi: 10.1186/s40246-018-0170-6 (PMC6104001; doi:10.1186/s40246-018-0170-6)
Supplement: Supplementary file 6 — Table S5. Summary of CNV mutations in B-N-P-T tetra samples. (XLSX 11 kb) [file 40246_2018_170_MOESM6_ESM.xlsx]

## Sheet: Sheet1
Table S5. Summary of CNV mutations in B-N-P-T tetra samples
Copy number changes		Number of windows conformed the copy number changes (row) in each patient identified by Sample ID (column)
DNB-DPB-DTB		BC01	BC02	BC03	BC06	GC1	GC2	GC3	GC4	GC5	LC5	LC6	LC11
U-U-U		4389	4434	4680	4777	5024	5064	4769	5004	4798	4334	4328	4329
U-U-G		132	207	41	111	52	77	88	47	81	179	148	217
U-U-L		149	113	190	153	83	35	96	49	124	117	79	105
U-G-U		258	84	81	66	14	87	66	203	104	121	215	152
U-G-G		29	20	53	15	62	69	44	34	25	18	12	45
U-G-L		0	24	0	9	0	0	1	0	0	13	14	5
U-L-U		114	273	101	109	53	25	120	81	121	223	256	138
U-L-G		9	13	1	2	0	1	1	0	3	7	10	0
U-L-L		32	35	63	5	101	15	71	36	59	28	12	34
G-U-U		98	95	77	63	57	94	181	31	83	103	267	177
G-U-G		28	10	44	12	15	14	7	17	15	171	101	149
G-U-L		9	12	0	7	3	1	0	0	3	1	0	0
G-G-U		13	36	12	91	12	11	12	20	15	33	28	28
G-G-G		14	8	58	40	40	24	17	35	21	69	21	29
G-G-L		0	13	0	13	0	1	0	0	1	2	0	0
G-L-U		18	5	4	0	1	5	7	0	7	3	7	5
G-L-G		8	1	4	0	0	1	1	0	1	2	4	2
G-L-L		4	2	0	0	1	0	1	1	3	0	0	0
L-U-U		277	218	165	133	129	104	117	38	145	107	54	97
L-U-G		1	0	4	1	3	6	9	0	7	0	0	1
L-U-L		45	30	35	21	5	16	17	17	16	88	73	92
L-G-U		1	7	9	1	0	9	7	1	0	1	10	14
L-G-G		0	0	5	0	4	2	4	0	5	0	0	1
L-G-L		0	4	0	0	0	0	0	0	0	9	16	9
L-L-U		24	21	12	36	4	7	18	18	26	16	7	15
L-L-G		1	1	0	2	0	0	0	0	0	0	0	0
L-L-L		20	7	34	6	10	5	19	41	10	28	11	29
