# Supplementary material for: Forward and reverse mutations in stages of cancer development
Source: Hum Genomics. 2018 Aug 22;12:40. doi: 10.1186/s40246-018-0170-6 (PMC6104001; doi:10.1186/s40246-018-0170-6)
Supplement: Supplementary file 7 — Table S6. Summary of SNV mutations in B-N-T trio samples. (XLSX 14 kb) [file 40246_2018_170_MOESM7_ESM.xlsx]

## Sheet: Sheet1
Table S6. Summary of SNV mutations in B-N-T trio samples
Genotype changes at different stages				Number of sites conformed the genotype changes (row) in each patient identified by Sample ID (column)
B-stage	N-stage	T-stage		Breast	LC106	Liver	LG1	LG2	LG3	LG4	LG5	LG21	LG22	LG24	LG30	LG33	LG35	LG37	LG38	LG39
0/0	0/0	0/0		7584762	12263486	9505230	9824428	10613895	9831052	4065725	11414221	6591554	6268980	1987136	14464851	5457705	9581593	4698448	3971545	328169
0/0	0/0	1/1		0	9	0	0	0	0	0	164	0	0	0	1	0	1	1	3	0
0/0	0/0	0/1		54	1404	461	59	186	118	72	2279	150	205	1	703	143	71	98	209	5
0/0	1/1	0/0		0	1	0	2	0	0	0	0	0	1	0	1	0	1	0	0	6
0/0	1/1	1/1		0	0	0	0	0	0	2	0	0	9	0	0	0	0	3	0	0
0/0	1/1	0/1		1	0	0	0	1	0	54	1	0	0	0	0	0	0	0	0	0
0/0	0/1	0/0		18	46	154	64	60	229	228	95	25	37	7	41	72	105	16	60	124
0/0	0/1	1/1		0	0	2	0	2	4	0	2	0	3	0	0	0	0	0	21	0
0/0	0/1	0/1		198	24	69	17	491	100	580	82	14	81	11	36	6	3	28	108	6
0/0	0/1	1/2		0	0	0	0	1	0	0	0	0	0	0	0	0	0	0	3	0
0/0	0/2	0/1		0	0	0	0	0	0	0	0	1	0	1	0	0	0	0	3	0
1/1	0/0	0/0		2	0	0	0	10	0	74	1	0	6	1	2	0	0	1	2	1
1/1	0/0	1/1		0	1	0	1	0	0	0	0	0	0	0	0	0	0	1	0	9
1/1	0/0	0/1		0	0	0	0	0	1	67	0	0	0	0	0	0	0	0	0	1
1/1	1/1	0/0		0	0	0	2	0	0	0	102	0	0	0	5	0	0	0	0	0
1/1	1/1	1/1		1223	4830	1044	4422	4928	3579	954	3775	2296	2127	718	6838	2987	4254	2912	2414	137
1/1	1/1	2/2		0	0	0	0	0	0	0	0	0	0	0	0	0	0	1	0	0
1/1	1/1	0/1		1	159	82	82	6	17	3	594	6	3	0	504	23	68	80	11	0
1/1	1/1	1/2		0	1	1	1	1	3	0	7	1	0	0	1	0	0	0	1	0
1/1	2/2	1/1		0	0	0	0	0	0	0	0	0	0	0	0	0	0	1	1	0
1/1	0/1	0/0		0	0	0	0	0	0	0	12	0	0	0	0	1	0	0	6	0
1/1	0/1	1/1		0	9	28	8	4	27	4	5	5	3	0	4	3	47	0	3	15
1/1	0/1	0/1		11	9	47	9	123	28	283	37	8	31	6	5	8	2	1	14	2
1/1	0/1	0/2		0	0	0	0	0	0	0	0	0	0	0	0	0	0	0	1	0
1/1	0/1	1/2		0	0	0	0	0	0	0	0	1	0	0	0	0	0	0	0	0
1/1	0/2	0/1		0	0	0	0	0	0	0	0	1	0	0	0	0	0	0	0	0
1/1	0/2	0/2		0	0	0	0	0	0	0	0	0	0	0	0	0	0	0	1	0
1/1	1/2	1/1		0	0	0	0	4	2	0	0	1	1	0	0	0	0	0	1	0
1/1	1/2	2/2		0	0	1	0	0	0	0	1	0	0	0	0	0	0	0	0	0
1/1	1/2	0/1		0	0	0	0	0	0	0	1	0	0	0	0	0	0	0	0	0
1/1	1/2	0/2		0	0	0	0	0	0	0	0	0	0	0	0	0	0	0	1	0
1/1	1/2	1/2		0	3	1	3	1	1	0	2	0	0	1	0	0	0	0	1	0
2/2	1/1	1/1		0	0	0	0	0	0	1	0	0	0	0	0	0	0	2	0	0
2/2	0/1	0/1		0	0	0	0	0	0	0	0	0	0	0	0	0	0	0	1	0
2/2	1/2	1/1		0	0	0	0	0	0	0	0	1	0	0	0	0	0	0	0	0
0/1	0/0	0/0		62	364	232	109	595	141	924	417	219	816	125	38	43	27	33	146	15
0/1	0/0	1/1		0	1	0	1	0	1	0	2	0	0	0	0	0	1	0	3	0
0/1	0/0	0/1		2	116	44	7	10	49	38	34	61	91	0	5	15	11	8	0	44
0/1	0/0	0/2		0	0	0	0	0	0	1	1	0	0	0	0	0	0	0	0	0
0/1	1/1	0/0		0	4	0	0	0	2	0	8	0	0	0	0	0	0	0	0	0
0/1	1/1	1/1		1	61	19	23	30	48	28	9	28	267	27	18	0	1	22	53	6
0/1	1/1	0/1		0	160	15	9	0	32	16	25	3	5	0	11	1	18	14	1	7
0/1	1/1	1/2		0	1	0	0	0	0	0	0	0	0	0	0	0	0	0	1	0
0/1	0/1	0/0		2	105	116	203	26	47	1	1905	12	10	1	113	16	123	6	33	0
0/1	0/1	1/1		1	50	31	37	13	33	2	623	3	10	0	24	2	56	6	27	0
0/1	0/1	2/2		0	1	0	0	0	0	0	1	0	0	0	0	0	0	0	0	0
0/1	0/1	0/1		2581	3694	1024	4251	3279	3339	657	2905	3638	2212	798	6296	2552	3454	2142	1775	60
0/1	0/1	0/2		0	24	0	6	0	8	2	16	64	72	15	26	2	41	25	18	0
0/1	0/1	1/2		1	2	0	0	0	1	0	5	6	4	3	4	0	1	12	1	0
0/1	0/2	0/1		0	19	2	0	2	16	2	30	207	72	2	27	22	45	29	4	0
0/1	0/2	1/2		0	0	0	0	0	1	0	1	5	0	0	0	0	0	6	1	0
0/1	1/2	1/1		0	1	0	0	0	0	0	0	0	0	0	0	0	0	0	0	0
0/1	1/2	0/1		0	1	2	3	0	4	2	5	22	4	3	13	1	1	8	6	0
0/1	1/2	0/2		0	0	0	0	0	0	0	1	2	1	0	3	0	1	4	2	0
0/1	1/2	1/2		0	1	1	0	0	1	0	2	1	0	0	1	0	0	3	3	1
0/2	0/1	0/0		0	0	0	0	0	0	0	0	0	0	0	0	1	1	0	0	0
0/2	0/1	1/1		0	0	0	0	0	0	0	2	0	0	0	0	0	0	0	2	0
0/2	0/1	0/1		3	21	2	4	10	5	18	11	62	61	6	52	11	24	66	231	10
0/2	0/1	1/2		0	0	0	0	0	1	0	1	0	0	0	0	0	1	2	0	0
0/2	0/2	1/1		0	0	0	0	0	0	0	1	0	0	0	0	0	0	0	0	0
0/2	1/2	1/1		0	0	0	0	0	0	0	0	0	0	0	0	0	0	0	1	0
0/2	1/2	0/1		0	0	1	1	0	0	0	0	1	1	0	4	0	2	1	5	0
1/2	0/0	0/0		0	0	0	0	1	0	1	0	0	0	0	0	0	0	0	0	0
1/2	1/1	1/1		0	3	0	0	0	0	0	2	0	1	0	0	0	2	1	2	0
1/2	1/1	0/1		0	0	0	1	0	0	0	0	0	0	0	0	0	0	0	0	0
1/2	1/1	1/2		0	0	0	0	0	2	0	2	3	0	0	0	1	0	1	0	0
1/2	2/2	1/1		0	0	0	0	0	0	0	0	0	0	0	0	0	1	0	0	0
1/2	0/1	0/1		0	5	0	4	0	2	3	1	6	18	0	3	0	3	7	10	0
1/2	0/1	0/2		0	0	0	0	0	0	0	0	3	5	0	0	0	3	0	0	0
1/2	0/1	1/2		0	0	0	0	0	1	0	2	1	0	0	0	0	0	0	1	0
1/2	0/2	0/1		0	1	1	0	0	0	0	0	3	0	0	0	0	3	1	0	0
1/2	1/2	1/1		0	0	0	2	0	0	0	3	2	0	0	2	1	0	1	0	0
1/2	1/2	0/1		0	2	0	0	0	1	0	0	1	9	0	1	0	0	0	1	0
1/2	1/2	1/2		0	2	1	3	4	3	0	8	4	1	0	6	1	2	7	3	0
