# Supplementary material for: Forward and reverse mutations in stages of cancer development
Source: Hum Genomics. 2018 Aug 22;12:40. doi: 10.1186/s40246-018-0170-6 (PMC6104001; doi:10.1186/s40246-018-0170-6)
Supplement: Supplementary file 9 — Table S8. Summary of SNV mutations in N-T-M trio samples. (A) AluScan, (B) WES-Non-Lung, (C) WES-NSCLC-L, (D) WES-NSCLC-H, and (E) WGS-Liver-M. (XLSX 48 kb) [file 40246_2018_170_MOESM9_ESM.xlsx]

## Sheet: a
Table S8. Summary of SNV mutations in N-T-M trio samples
Table S8A. AluScan
Genotype changes at different stages				Number of sites
N-stage genotype	P-stage genotype	M-stage genotype		Breast	PBT6
0/0	0/0	0/0		13591746	3827245
0/0	0/0	0/1		18	67
0/0	0/1	0/0		42	501
0/0	0/1	0/1		12	16
0/0	1/1	0/0		0	19
0/0	1/1	0/1		0	1
0/1	0/0	0/0		24	479
0/1	0/0	0/1		3	348
0/1	0/0	0/2		0	2
0/1	0/0	1/1		0	1
0/1	0/1	0/0		23	9
0/1	0/1	0/1		6036	804
0/1	0/1	0/2		4	10
0/1	0/1	1/1		3	5
0/1	0/1	1/2		1	3
0/1	0/2	0/1		3	24
0/1	0/2	0/2		1	15
0/1	0/2	1/2		0	1
0/1	1/1	0/1		6	64
0/1	1/1	1/1		0	3
0/1	1/2	0/2		1	0
0/1	1/2	1/2		1	0
1/1	0/0	0/0		0	2
1/1	0/0	0/1		0	9
1/1	0/0	1/1		0	11
1/1	0/1	0/1		1	8
1/1	0/1	1/1		1	106
1/1	1/1	0/1		2	4
1/1	1/1	1/1		2969	704
1/1	1/1	1/2		1	0
1/1	1/2	1/1		1	0
1/2	0/0	0/0		0	1
1/2	0/1	0/1		1	3
1/2	0/1	1/1		0	1
1/2	0/1	1/2		0	3
1/2	1/1	1/1		1	1
1/2	1/1	1/2		2	0
1/2	1/2	1/2		1	1

## Sheet: b
Table S8B. WES-Non-Lung
Genotype changes at different stages				Number of sites
N-stage genotype	P-stage genotype	M-stage genotype		PB0116	PB0150	PB0155	PB0222	PB0244	PB0274	PB0284	PB0302	PB0302B	PB0302C	PB0314	PB0314B	PB0314C	PB0314D	PB0361	PB0364	PB0418	PB0024	PB0126	PB0218	PB0351A	PB0351B	PB0352	PB0353	PB0356	PB0083	PB0142	PB0136	PB0248	PB0235	PB0315	PB0237	PB0237B	PB0331	PB0402	PB0138	PB0138B	PB0138C
0/0	0/0	0/0		81530780	48250309	59337556	44798822	70751884	42676841	55412886	51519754	51810178	51588866	56271349	55917179	56122864	55828181	53967424	54781845	59538934	70662833	59662665	63362939	66354068	67682426	63640756	65210988	62975559	53500522	64274369	65726775	80366064	35640036	64412866	62482990	64025383	43989111	45023879	80676056	64218881	73020540
0/0	0/0	0/1		52	69	5	15	71	9	21	106	0	6	18	18	11	17	156	189	18	2	20	14	8	3	33	23	9	16	112	34	70	13	60	19	8	156	27	43	54	44
0/0	0/0	0/2		0	0	0	0	0	0	0	0	0	0	0	0	0	0	0	0	0	0	0	0	0	0	0	0	0	0	0	0	0	0	0	0	0	0	0	0	0	0
0/0	0/0	1/1		0	0	0	0	0	0	1	0	0	0	0	0	0	0	1	0	0	0	0	0	0	0	0	0	0	0	0	0	1	0	0	0	0	0	0	0	5	3
0/0	0/0	1/2		0	0	0	0	0	0	0	0	0	0	0	0	0	0	0	0	0	0	0	0	0	0	0	0	0	0	0	0	0	0	0	0	0	0	0	0	0	0
0/0	0/1	0/0		35	11	58	30	22	12	13	161	169	171	13	16	11	18	150	12	19	14	13	14	12	16	6	16	17	18	125	18	34	22	97	15	87	1254	18	23	3	13
0/0	0/1	0/1		21	28	6	57	20	39	29	18	5	3	9	9	9	13	11	14	87	7	12	16	19	43	13	16	6	25	17	65	62	116	391	56	11	162	48	41	28	18
0/0	0/1	0/2		0	0	0	0	0	0	0	0	0	0	0	0	0	0	0	0	0	0	0	0	0	0	0	0	0	0	0	0	0	0	0	0	0	1	0	0	0	0
0/0	0/1	1/1		0	0	0	0	0	0	1	0	0	0	0	0	0	0	0	0	0	0	0	0	0	0	0	0	0	0	0	0	1	3	0	0	0	2	1	1	0	0
0/0	0/1	1/2		0	0	0	0	0	0	0	0	0	0	0	0	0	0	0	0	0	0	0	0	0	0	0	0	0	0	0	0	0	0	0	0	0	0	0	0	0	0
0/0	0/2	0/0		0	0	0	0	0	0	0	0	0	0	0	0	0	0	0	0	0	0	0	0	0	0	0	0	0	0	0	0	0	0	0	0	0	0	0	0	0	0
0/0	0/2	0/1		0	0	0	0	0	0	0	0	0	0	0	0	0	0	0	0	0	0	0	0	0	0	0	0	0	0	0	0	0	0	0	0	0	1	0	0	0	0
0/0	0/2	0/2		0	0	0	0	0	0	0	0	0	0	0	0	0	0	0	0	0	0	0	0	0	0	0	0	0	0	0	0	0	0	0	0	0	0	0	0	0	0
0/0	0/2	1/1		0	0	0	0	0	0	0	0	0	0	0	0	0	0	0	0	0	0	0	0	0	0	0	0	0	0	0	0	0	0	0	0	0	0	0	0	0	0
0/0	0/2	1/2		0	0	0	0	0	0	0	0	0	0	0	0	0	0	0	0	0	0	0	0	0	0	0	0	0	0	0	0	0	0	0	0	0	0	0	0	0	0
0/0	1/1	0/0		0	0	0	0	0	0	0	0	0	0	0	0	0	0	1	0	0	0	0	0	0	0	0	0	0	0	0	0	2	0	0	0	0	1	0	0	0	0
0/0	1/1	0/1		0	0	0	1	0	0	0	0	0	0	0	0	0	0	0	0	0	0	0	0	0	0	0	0	0	0	0	0	0	0	14	0	0	5	0	0	0	0
0/0	1/1	0/2		0	0	0	0	0	0	0	0	0	0	0	0	0	0	0	0	0	0	0	0	0	0	0	0	0	0	0	0	0	0	0	0	0	0	0	0	0	0
0/0	1/1	1/1		0	0	0	2	0	0	0	0	0	0	0	0	0	0	0	1	0	0	0	0	0	0	0	1	0	0	0	0	0	4	0	0	0	0	0	0	0	0
0/0	1/1	1/2		0	0	0	0	0	0	0	0	0	0	0	0	0	0	0	0	0	0	0	0	0	0	0	0	0	0	0	0	0	0	0	0	0	0	0	0	0	0
0/0	1/2	0/0		0	0	0	0	0	0	0	0	0	1	0	0	0	0	0	0	0	0	0	0	0	0	0	0	0	0	0	0	0	0	0	0	0	0	0	0	0	0
0/0	1/2	0/1		0	0	0	0	0	0	0	0	0	0	0	0	0	0	0	0	0	0	0	0	0	0	0	0	0	0	0	0	0	0	0	0	0	0	0	0	0	0
0/0	1/2	0/2		0	0	0	0	0	0	0	0	0	0	0	0	0	0	0	0	0	0	0	0	0	0	0	0	0	0	0	0	0	0	0	0	0	0	0	0	0	0
0/0	1/2	1/1		0	0	0	0	0	0	0	0	0	0	0	0	0	0	0	0	0	0	0	0	0	0	0	0	0	0	0	0	0	0	0	0	0	0	0	0	0	0
0/0	1/2	1/2		0	0	0	0	0	0	0	0	0	0	0	0	0	0	0	0	0	0	0	0	0	0	0	0	0	0	0	0	0	0	0	0	0	0	0	0	0	0
0/1	0/0	0/0		30	59	15	438	21	58	167	43	5	16	43	47	22	34	105	19	256	8	58	10	5	7	5	17	2	49	62	18	63	816	67	68	3	193	69	106	20	35
0/1	0/0	0/1		40	11	11	2	10	44	28	62	220	191	12	21	61	45	163	8	12	19	3407	13	15	17	11	8	34	20	607	13	29	4	399	22	232	76	138	18	11	29
0/1	0/0	0/2		0	0	0	0	0	0	0	0	0	0	0	0	0	0	0	0	0	0	0	0	0	0	0	0	0	0	0	0	0	0	0	0	0	0	0	0	0	0
0/1	0/0	1/1		1	0	0	0	0	0	0	0	0	0	0	0	0	0	18	0	0	0	0	0	0	0	0	0	0	0	0	0	8	0	0	0	0	4	0	0	0	0
0/1	0/0	1/2		0	0	0	0	0	0	0	0	0	0	0	0	0	0	0	0	0	0	0	0	0	0	0	0	0	0	0	0	0	0	0	0	0	0	0	0	0	0
0/1	0/1	0/0		487	109	8	32	141	7	373	111	0	3	184	94	16	31	739	832	129	14	39	16	14	7	18	16	9	4	11	869	1342	368	16	143	2	495	27	238	208	32
0/1	0/1	0/1		26585	11596	23535	4093	25854	11147	7091	10133	16667	15630	11300	10822	15529	13612	6487	17103	12103	30832	11574	25500	30186	31104	27236	28683	24750	20675	11930	19793	22707	5160	15565	13511	20745	6125	12053	27267	20247	30466
0/1	0/1	0/2		1	1	3	1	3	1	1	0	3	4	1	2	3	1	0	1	0	0	2	2	3	3	0	1	0	1	4	2	4	2	1	1	1	4	0	2	4	0
0/1	0/1	1/1		426	68	6	45	132	1	235	78	0	2	121	122	9	30	405	547	156	7	16	5	7	4	13	8	11	7	3	554	1101	288	9	165	2	615	21	264	184	15
0/1	0/1	1/2		1	0	0	0	3	0	0	0	0	0	0	1	0	1	1	0	0	0	1	1	0	1	0	0	1	0	0	0	3	0	1	0	1	0	0	1	0	0
0/1	0/2	0/0		0	0	0	0	0	0	0	0	0	0	0	0	0	0	0	0	0	0	0	0	0	0	0	0	0	0	0	0	0	0	0	0	0	0	0	0	0	0
0/1	0/2	0/1		3	1	1	1	2	1	1	1	0	0	0	0	1	0	1	4	0	5	1	1	3	3	1	1	2	1	2	1	4	0	0	1	3	3	1	3	2	2
0/1	0/2	0/2		0	0	0	0	0	0	0	0	0	0	0	0	0	0	0	0	0	0	0	0	0	0	0	0	0	0	0	0	0	0	0	0	0	0	0	0	0	0
0/1	0/2	1/1		0	0	0	0	0	0	0	0	0	0	0	0	0	0	0	0	0	0	0	0	0	0	0	0	0	0	0	0	0	0	0	0	0	0	0	0	0	0
0/1	0/2	1/2		0	1	0	0	0	0	0	0	0	0	0	0	0	0	0	0	0	0	0	0	0	0	0	0	0	0	0	0	0	0	0	0	0	0	0	1	0	0
0/1	1/1	0/0		1	0	0	0	0	0	0	0	0	0	0	0	0	0	11	0	0	0	0	0	0	0	0	2	0	0	0	0	4	0	0	1	1	2	0	0	0	0
0/1	1/1	0/1		34	7	8	1	11	16	25	33	113	105	20	20	38	31	64	3	4	9	4026	6	6	7	4	10	24	13	518	4	33	1	516	14	137	35	160	3	2	9
0/1	1/1	0/2		0	0	0	0	0	0	0	0	0	0	0	0	0	0	0	0	0	0	0	0	0	0	0	0	0	0	0	0	0	0	0	0	0	0	0	0	0	0
0/1	1/1	1/1		20	22	2	142	1	37	55	18	3	8	4	8	5	4	36	3	115	2	17	3	0	0	0	1	0	34	28	5	44	235	38	23	6	58	28	12	2	0
0/1	1/1	1/2		0	0	0	0	0	0	0	1	0	1	0	0	0	0	0	0	0	0	0	0	0	0	0	0	0	0	0	0	0	0	0	0	0	0	0	0	0	0
0/1	1/2	0/0		0	0	0	0	0	0	0	0	0	0	0	0	0	0	0	0	0	0	0	0	0	0	0	0	0	0	0	0	0	0	0	0	0	0	0	0	0	0
0/1	1/2	0/1		1	0	0	0	0	0	0	0	0	0	0	0	0	0	0	1	0	1	2	0	0	0	1	0	1	0	0	0	0	0	1	0	1	0	1	0	0	0
0/1	1/2	0/2		0	0	0	0	0	0	0	0	0	0	0	0	0	0	0	0	0	0	0	0	0	0	0	0	0	0	0	0	0	0	1	0	1	0	1	0	0	0
0/1	1/2	1/1		0	0	0	0	0	0	0	0	0	0	0	0	0	0	0	0	0	0	0	0	0	0	0	0	0	0	0	0	0	0	0	0	0	0	0	0	0	0
0/1	1/2	1/2		0	0	1	1	0	0	0	0	0	0	0	0	0	0	1	0	2	1	0	1	1	1	0	0	0	0	3	1	0	0	0	1	0	0	0	2	1	2
0/2	0/0	0/0		0	0	0	0	0	0	0	0	0	0	0	0	0	0	0	0	0	0	0	0	0	0	0	0	0	0	0	0	0	0	0	0	0	0	0	0	0	0
0/2	0/0	0/1		0	0	0	0	0	0	0	0	0	0	0	0	0	0	0	0	0	0	0	0	0	0	0	0	0	0	0	0	0	0	0	0	0	0	0	0	0	0
0/2	0/0	0/2		0	0	0	0	0	0	0	0	0	0	0	0	0	0	0	0	0	0	0	0	0	0	0	0	0	0	0	0	0	0	0	0	0	0	0	0	0	0
0/2	0/0	1/1		0	0	0	0	0	0	0	0	0	0	0	0	0	0	0	0	0	0	0	0	0	0	0	0	0	0	0	0	0	0	0	0	0	0	0	0	0	0
0/2	0/0	1/2		0	0	0	0	0	0	0	0	0	0	0	0	0	0	0	0	0	0	0	0	0	0	0	0	0	0	0	0	0	0	0	0	0	0	0	0	0	0
0/2	0/1	0/0		0	0	0	1	0	0	0	0	0	0	0	0	0	0	0	0	0	0	0	0	0	0	0	0	0	0	0	0	0	0	0	0	0	0	0	0	0	0
0/2	0/1	0/1		5	1	1	2	1	3	2	2	2	2	1	1	0	0	0	3	0	1	1	2	0	0	1	3	0	1	2	0	3	1	2	0	0	2	2	3	2	3
0/2	0/1	0/2		0	0	0	0	0	0	0	0	0	0	0	0	0	0	0	0	0	0	0	0	0	0	0	0	0	0	0	0	0	0	0	0	0	0	0	0	0	0
0/2	0/1	1/1		0	0	0	0	0	0	0	0	0	0	0	0	0	0	0	0	0	0	0	0	0	0	0	0	0	0	0	0	0	0	0	0	0	0	0	0	0	0
0/2	0/1	1/2		0	0	0	0	0	0	0	0	0	0	0	0	0	0	0	0	0	0	0	0	0	0	0	1	0	0	0	1	0	0	0	0	0	0	1	1	0	1
0/2	0/2	0/0		0	0	0	0	0	0	0	0	0	0	0	0	0	0	0	0	0	0	0	0	0	0	0	0	0	0	0	0	0	0	0	0	0	0	0	0	0	0
0/2	0/2	0/1		0	0	0	0	0	0	0	0	0	0	0	0	0	0	0	0	0	0	0	0	0	0	0	0	0	0	0	0	0	0	0	0	0	0	0	0	0	0
0/2	0/2	0/2		0	0	0	0	0	0	0	0	0	0	0	0	0	0	0	0	0	0	0	0	0	0	0	0	0	0	0	0	0	0	0	0	0	0	0	0	0	0
0/2	0/2	1/1		0	0	0	0	0	0	0	0	0	0	0	0	0	0	0	0	0	0	0	0	0	0	0	0	0	0	0	0	0	0	0	0	0	0	0	0	0	0
0/2	0/2	1/2		0	0	0	0	0	0	0	0	0	0	0	0	0	0	0	0	0	0	0	0	0	0	0	0	0	0	0	0	0	0	0	0	0	0	0	0	0	0
0/2	1/1	0/0		0	0	0	0	0	0	0	0	0	0	0	0	0	0	0	0	0	0	0	0	0	0	0	0	0	0	0	0	0	0	0	0	0	0	0	0	0	0
0/2	1/1	0/1		0	0	0	0	0	0	0	0	0	0	0	0	0	0	0	0	0	0	0	0	0	0	0	0	0	0	0	0	0	0	1	0	0	0	0	0	0	0
0/2	1/1	0/2		0	0	0	0	0	0	0	0	0	0	0	0	0	0	0	0	0	0	0	0	0	0	0	0	0	0	0	0	0	0	0	0	0	0	0	0	0	0
0/2	1/1	1/1		0	0	0	0	0	0	0	0	0	0	0	0	0	0	0	0	0	0	0	0	0	0	0	0	0	0	0	0	0	0	0	0	0	0	0	0	0	0
0/2	1/1	1/2		0	0	0	0	0	0	0	0	0	0	0	0	0	0	0	0	0	0	0	0	0	0	0	0	0	0	0	0	0	0	0	0	0	0	0	0	0	0
0/2	1/2	0/0		0	0	0	0	0	0	0	0	0	0	0	0	0	0	0	0	0	0	0	0	0	0	0	0	0	0	0	0	0	0	0	0	0	0	0	0	0	0
0/2	1/2	0/1		0	0	0	0	0	0	0	0	0	0	0	0	0	0	0	0	0	0	0	0	0	0	0	0	0	0	0	0	0	0	0	2	0	0	0	0	0	0
0/2	1/2	0/2		0	0	0	0	0	0	0	0	0	0	0	0	0	0	0	0	0	0	0	0	0	0	0	0	0	0	0	0	0	0	0	0	0	0	0	0	0	0
0/2	1/2	1/1		0	0	0	0	0	0	0	0	0	0	0	0	0	0	0	0	0	0	0	0	0	0	0	0	0	0	0	0	0	0	0	0	0	0	0	0	0	0
0/2	1/2	1/2		0	0	0	0	0	0	0	0	0	0	0	0	0	0	0	0	0	0	0	0	0	0	0	0	0	0	0	0	0	0	0	0	0	0	0	0	0	0
1/1	0/0	0/0		0	0	0	0	0	0	0	0	0	0	0	0	0	0	0	1	0	0	0	0	0	0	0	1	0	0	0	0	0	0	0	0	0	0	0	0	0	0
1/1	0/0	0/1		0	0	0	0	0	0	0	0	0	0	0	0	0	0	1	0	0	0	0	0	0	0	0	0	1	0	0	0	0	0	0	0	0	0	0	0	0	0
1/1	0/0	0/2		0	0	0	0	0	0	0	0	0	0	0	0	0	0	0	0	0	0	0	0	0	0	0	0	0	0	0	0	0	0	0	0	0	0	0	0	0	0
1/1	0/0	1/1		0	0	0	0	0	0	0	0	0	0	0	0	0	0	1	0	0	0	0	0	0	0	0	0	0	0	0	0	0	0	0	0	0	0	0	0	0	0
1/1	0/0	1/2		0	0	0	0	0	0	0	0	0	0	0	0	0	0	0	0	0	0	0	0	0	0	0	0	0	0	0	0	0	0	0	0	0	0	0	0	0	0
1/1	0/1	0/0		0	0	0	0	0	0	0	0	0	0	1	0	0	1	0	1	0	0	0	0	1	0	0	0	0	0	0	0	0	1	0	1	0	0	0	0	0	0
1/1	0/1	0/1		0	6	2	7	2	8	0	3	1	1	5	2	2	3	1	10	5	3	1	4	1	4	4	3	6	6	0	2	5	6	6	1	2	10	2	7	0	0
1/1	0/1	0/2		0	0	0	0	0	0	0	0	0	0	0	0	0	0	0	0	0	0	0	0	0	0	0	0	0	0	0	0	0	0	0	0	0	0	0	0	0	0
1/1	0/1	1/1		5	6	13	7	0	9	3	22	23	23	5	9	9	8	3	6	1	1	0	0	0	1	0	0	10	8	4	3	2	3	2	9	13	16	2	2	0	1
1/1	0/1	1/2		0	0	0	0	0	0	0	0	0	0	0	0	0	0	0	0	0	0	0	0	0	0	0	0	1	0	0	0	0	0	0	0	0	0	0	0	0	0
1/1	0/2	0/0		0	0	0	0	0	0	0	0	0	0	0	0	0	0	0	0	0	0	0	0	0	0	0	0	0	0	0	0	0	0	0	0	0	0	0	0	0	0
1/1	0/2	0/1		0	0	0	0	0	0	0	0	0	0	0	0	0	0	0	0	0	0	0	0	0	0	0	0	0	0	0	0	0	0	0	0	0	0	0	0	0	0
1/1	0/2	0/2		0	0	0	0	0	0	0	0	0	0	0	0	0	0	0	0	0	0	0	0	0	0	0	0	0	0	0	0	0	0	0	0	0	0	0	0	0	0
1/1	0/2	1/1		0	0	0	0	0	0	0	0	0	0	0	0	0	0	0	0	0	0	0	0	0	0	0	0	0	0	0	0	0	0	0	0	0	0	0	0	0	0
1/1	0/2	1/2		0	0	0	0	0	0	0	0	0	0	0	0	0	0	0	0	0	0	0	0	0	0	0	0	0	0	0	0	0	0	0	0	0	0	0	0	0	0
1/1	1/1	0/0		0	0	0	0	0	0	0	0	0	0	0	0	0	0	0	0	0	0	0	0	0	0	0	0	0	0	0	0	0	0	0	0	0	0	0	0	1	1
1/1	1/1	0/1		2	0	0	0	3	3	5	1	0	0	4	0	0	1	16	0	1	2	11	2	1	1	5	3	1	1	0	2	2	2	1	0	0	0	1	1	1	2
1/1	1/1	0/2		0	0	0	0	0	0	0	0	0	0	0	0	0	0	0	0	0	0	0	0	0	0	0	0	0	0	0	0	0	0	0	0	0	0	0	0	0	0
1/1	1/1	1/1		28280	11016	15652	9305	23187	7935	13083	13261	13638	13568	13850	14421	14601	14405	12202	13183	15273	20796	16656	18126	21239	21848	18245	17982	18483	12215	18489	19116	28539	6285	17403	16808	18205	10920	12793	28731	21029	24739
1/1	1/1	1/2		0	0	0	0	1	0	0	0	1	0	0	0	0	0	0	0	0	0	1	0	1	1	0	0	0	1	0	0	0	1	0	0	1	0	0	0	1	1
1/1	1/2	0/0		0	0	0	0	0	0	0	0	0	0	0	0	0	0	0	0	0	0	0	0	0	0	0	0	0	0	0	0	0	0	0	0	0	0	0	0	0	0
1/1	1/2	0/1		0	0	0	0	0	0	0	0	0	0	0	0	0	0	0	0	0	0	0	0	0	0	0	0	0	0	0	0	0	0	0	0	0	0	0	1	0	0
1/1	1/2	0/2		0	0	0	0	0	0	0	0	0	0	0	0	0	0	0	0	0	0	0	0	0	0	0	0	0	0	0	0	0	0	0	0	0	0	0	0	0	0
1/1	1/2	1/1		0	0	0	0	1	0	1	0	0	0	0	0	0	1	1	0	0	0	1	0	0	0	0	0	0	0	0	0	0	0	0	0	0	0	0	0	0	0
1/1	1/2	1/2		0	0	1	0	0	0	0	0	0	0	0	0	0	0	0	0	1	1	0	1	0	1	0	0	0	0	0	0	0	1	0	0	0	1	0	1	0	0
1/2	0/0	0/0		0	0	0	0	0	0	0	0	0	0	0	0	0	0	0	0	0	0	0	0	0	0	0	0	0	0	0	0	0	0	0	0	0	0	0	0	0	0
1/2	0/0	0/1		0	0	0	0	0	0	0	0	0	0	0	0	0	0	0	0	0	0	0	0	0	0	0	0	0	0	0	0	0	0	0	0	0	0	0	0	0	0
1/2	0/0	0/2		0	0	0	0	0	0	0	0	0	0	0	0	0	0	0	0	0	0	0	0	0	0	0	0	0	0	0	0	0	0	0	0	0	0	0	0	0	0
1/2	0/0	1/1		0	0	0	0	0	0	0	0	0	0	0	0	0	0	0	0	0	0	0	0	0	0	0	0	0	0	0	0	0	0	0	0	0	0	0	0	0	0
1/2	0/0	1/2		0	0	0	0	0	0	0	0	0	0	0	0	0	0	0	0	0	0	0	0	0	0	0	0	0	0	0	0	0	0	0	0	0	0	0	0	0	0
1/2	0/1	0/0		0	0	0	0	0	0	0	0	0	0	0	0	0	0	0	0	0	0	0	0	0	0	0	0	0	0	0	0	0	0	0	0	0	0	0	0	0	0
1/2	0/1	0/1		0	1	0	0	1	0	0	1	1	1	1	0	0	0	1	1	0	0	0	0	0	0	1	1	0	0	0	0	0	0	0	0	0	0	0	1	0	1
1/2	0/1	0/2		0	0	0	0	0	0	0	0	0	0	0	0	0	0	0	0	0	0	0	0	0	0	0	0	0	0	0	0	0	0	0	0	0	0	0	0	0	0
1/2	0/1	1/1		0	0	0	0	0	0	0	0	0	0	0	0	0	0	0	0	0	0	0	0	0	0	0	0	0	0	0	0	0	0	0	0	0	0	0	0	0	0
1/2	0/1	1/2		1	0	0	0	1	0	0	2	2	2	0	1	2	2	0	0	0	0	0	1	1	0	0	0	2	0	2	1	0	0	0	0	0	0	1	0	0	0
1/2	0/2	0/0		0	0	0	0	0	0	0	0	0	0	0	0	0	0	0	0	0	0	0	0	0	0	0	0	0	0	0	0	0	0	0	0	0	0	0	0	0	0
1/2	0/2	0/1		0	0	0	0	0	0	1	1	0	1	1	1	0	0	0	0	0	0	0	1	0	0	0	0	0	0	1	0	0	0	0	0	0	0	0	0	0	1
1/2	0/2	0/2		0	0	0	0	0	0	0	0	0	0	0	0	0	0	0	0	0	0	0	0	0	0	0	0	0	0	0	0	0	0	0	0	0	0	0	0	0	0
1/2	0/2	1/1		0	0	0	0	0	0	0	0	0	0	0	0	0	0	0	0	0	0	0	0	0	0	0	0	0	0	1	0	0	0	0	0	0	0	0	0	0	0
1/2	0/2	1/2		0	0	0	0	0	0	0	0	0	0	0	0	0	0	0	0	0	0	0	0	0	0	0	0	0	0	0	0	0	0	0	0	0	0	0	0	0	0
1/2	1/1	0/0		0	0	0	0	0	0	0	0	0	0	0	0	0	0	0	0	0	0	0	0	0	0	0	0	0	0	0	0	0	0	0	0	0	0	0	0	0	0
1/2	1/1	0/1		0	0	0	0	0	0	0	0	0	0	0	0	0	0	0	0	0	0	0	0	0	0	0	0	0	0	0	0	0	0	0	0	0	0	0	0	0	0
1/2	1/1	0/2		0	0	0	0	0	0	0	0	0	0	0	0	0	0	0	0	0	0	0	0	0	0	0	0	0	0	0	0	0	0	0	0	0	0	0	0	0	0
1/2	1/1	1/1		1	0	0	1	0	0	1	0	0	0	0	0	0	0	3	1	1	1	0	0	0	0	0	0	0	0	2	3	1	0	1	1	0	4	2	0	0	0
1/2	1/1	1/2		1	0	2	0	0	2	1	1	1	0	0	0	0	0	1	0	0	1	8	3	0	0	0	0	1	1	1	4	2	0	1	0	1	1	1	0	0	0
1/2	1/2	0/0		0	0	0	0	0	0	0	0	0	0	0	0	0	0	0	0	0	0	0	0	0	0	0	0	0	0	0	0	0	0	0	0	0	0	0	0	0	0
1/2	1/2	0/1		0	0	1	0	0	0	1	0	0	0	0	0	0	0	0	0	0	0	0	0	0	0	1	0	0	0	0	0	1	0	0	0	0	0	0	1	1	0
1/2	1/2	0/2		0	0	0	0	0	0	0	0	0	0	0	0	0	0	0	0	0	0	0	0	0	0	0	0	0	0	0	0	0	0	0	0	0	0	0	0	0	0
1/2	1/2	1/1		3	0	0	0	4	1	1	1	0	0	0	0	0	0	4	2	1	1	0	0	2	0	0	1	0	0	0	0	5	2	1	3	1	0	1	3	2	1
1/2	1/2	1/2		21	2	12	1	22	4	2	4	6	6	6	6	9	8	3	8	13	18	1	13	12	16	10	13	11	9	7	13	11	4	8	8	11	6	4	24	11	14

## Sheet: c
Table S8C. WES-NSCLC-L
Genotype changes at different stages				Number of sites
N-stage genotype	P-stage genotype	M-stage genotype		PB0242	PB0324	PB0337	PB0349	PB0251	PB0201
0/0	0/0	0/0		72714519	43365625	55664006	60459306	81295784	65895333
0/0	0/0	0/1		18	57	13	5	23	154
0/0	0/0	0/2		0	0	0	0	0	0
0/0	0/0	1/1		0	1	1	0	0	0
0/0	0/0	1/2		0	0	0	0	0	0
0/0	0/1	0/0		13	981	108	95	16	5
0/0	0/1	0/1		81	74	59	20	38	18
0/0	0/1	0/2		0	0	0	0	0	0
0/0	0/1	1/1		0	2	0	0	1	0
0/0	0/1	1/2		0	0	0	0	0	0
0/0	0/2	0/0		0	0	0	0	0	0
0/0	0/2	0/1		0	0	0	0	0	0
0/0	0/2	0/2		0	0	0	0	0	0
0/0	0/2	1/1		0	0	0	0	0	0
0/0	0/2	1/2		0	0	0	0	0	0
0/0	1/1	0/0		0	2	0	0	0	0
0/0	1/1	0/1		0	0	0	0	0	0
0/0	1/1	0/2		0	0	0	0	0	0
0/0	1/1	1/1		0	0	0	0	0	0
0/0	1/1	1/2		0	0	0	0	0	0
0/0	1/2	0/0		0	0	0	0	0	0
0/0	1/2	0/1		0	0	0	0	0	0
0/0	1/2	0/2		0	0	0	0	0	0
0/0	1/2	1/1		0	0	0	0	0	0
0/0	1/2	1/2		0	0	0	0	0	0
0/1	0/0	0/0		61	98	24	10	19	10
0/1	0/0	0/1		28	44	21	77	18	6
0/1	0/0	0/2		0	0	0	0	0	0
0/1	0/0	1/1		0	0	0	0	0	0
0/1	0/0	1/2		0	0	0	0	0	0
0/1	0/1	0/0		13	87	32	5	106	871
0/1	0/1	0/1		26311	7826	17680	20870	26624	24289
0/1	0/1	0/2		2	9	1	3	3	6
0/1	0/1	1/1		12	143	27	2	73	586
0/1	0/1	1/2		0	0	0	2	0	0
0/1	0/2	0/0		0	0	0	0	0	0
0/1	0/2	0/1		3	1	4	2	2	1
0/1	0/2	0/2		0	0	0	0	0	0
0/1	0/2	1/1		0	0	0	0	0	0
0/1	0/2	1/2		1	0	0	0	0	0
0/1	1/1	0/0		0	0	0	0	0	0
0/1	1/1	0/1		21	24	2	51	10	4
0/1	1/1	0/2		0	0	0	0	0	0
0/1	1/1	1/1		5	26	3	3	4	1
0/1	1/1	1/2		0	0	0	0	0	0
0/1	1/2	0/0		0	0	0	0	0	0
0/1	1/2	0/1		1	0	0	2	1	1
0/1	1/2	0/2		0	0	0	0	0	0
0/1	1/2	1/1		0	0	0	0	0	0
0/1	1/2	1/2		0	0	0	0	0	1
0/2	0/0	0/0		0	0	0	0	0	0
0/2	0/0	0/1		0	0	0	0	0	0
0/2	0/0	0/2		0	0	0	0	0	0
0/2	0/0	1/1		0	0	0	0	0	0
0/2	0/0	1/2		0	0	0	0	0	0
0/2	0/1	0/0		0	0	0	0	0	0
0/2	0/1	0/1		4	1	2	0	3	1
0/2	0/1	0/2		0	0	0	0	0	0
0/2	0/1	1/1		0	0	0	0	0	0
0/2	0/1	1/2		0	0	0	0	0	1
0/2	0/2	0/0		0	0	0	0	0	0
0/2	0/2	0/1		0	0	0	0	0	0
0/2	0/2	0/2		0	0	0	0	0	0
0/2	0/2	1/1		0	0	0	0	0	0
0/2	0/2	1/2		0	0	0	0	0	0
0/2	1/1	0/0		0	0	0	0	0	0
0/2	1/1	0/1		0	0	0	0	0	0
0/2	1/1	0/2		0	0	0	0	0	0
0/2	1/1	1/1		0	0	0	0	0	0
0/2	1/1	1/2		0	0	0	0	0	0
0/2	1/2	0/0		0	0	0	0	0	0
0/2	1/2	0/1		0	1	0	1	0	0
0/2	1/2	0/2		0	0	0	0	0	0
0/2	1/2	1/1		0	0	0	0	0	0
0/2	1/2	1/2		0	0	0	0	0	0
1/1	0/0	0/0		0	0	0	0	0	0
1/1	0/0	0/1		0	0	0	0	0	0
1/1	0/0	0/2		0	0	0	0	0	0
1/1	0/0	1/1		0	0	0	1	0	0
1/1	0/0	1/2		0	0	0	0	0	0
1/1	0/1	0/0		0	0	0	0	0	0
1/1	0/1	0/1		36	11	6	9	7	11
1/1	0/1	0/2		0	0	0	0	0	0
1/1	0/1	1/1		0	37	21	28	2	1
1/1	0/1	1/2		0	0	0	0	0	0
1/1	0/2	0/0		0	0	0	0	0	0
1/1	0/2	0/1		0	0	0	0	0	0
1/1	0/2	0/2		0	0	0	0	0	0
1/1	0/2	1/1		0	0	0	0	0	0
1/1	0/2	1/2		0	0	0	0	0	0
1/1	1/1	0/0		0	0	2	0	1	0
1/1	1/1	0/1		1	11	0	0	0	0
1/1	1/1	0/2		0	0	0	0	0	0
1/1	1/1	1/1		22950	9488	13578	15980	28550	18268
1/1	1/1	1/2		2	0	0	2	1	0
1/1	1/2	0/0		0	0	0	0	0	0
1/1	1/2	0/1		0	0	0	0	0	0
1/1	1/2	0/2		0	0	0	0	0	0
1/1	1/2	1/1		1	0	0	0	0	0
1/1	1/2	1/2		4	0	0	0	1	0
1/2	0/0	0/0		0	0	0	0	0	0
1/2	0/0	0/1		0	0	0	0	0	0
1/2	0/0	0/2		0	0	0	0	0	0
1/2	0/0	1/1		0	0	0	0	0	0
1/2	0/0	1/2		0	0	0	0	0	0
1/2	0/1	0/0		0	0	0	0	0	0
1/2	0/1	0/1		1	1	0	0	0	1
1/2	0/1	0/2		0	0	0	0	1	0
1/2	0/1	1/1		0	0	0	0	0	0
1/2	0/1	1/2		0	0	0	0	0	0
1/2	0/2	0/0		0	0	0	0	0	0
1/2	0/2	0/1		0	0	0	0	0	0
1/2	0/2	0/2		0	0	0	0	0	0
1/2	0/2	1/1		0	0	0	0	0	0
1/2	0/2	1/2		0	0	0	0	0	0
1/2	1/1	0/0		0	0	0	0	0	0
1/2	1/1	0/1		0	0	0	0	0	0
1/2	1/1	0/2		0	0	0	0	0	0
1/2	1/1	1/1		1	2	0	0	0	0
1/2	1/1	1/2		1	0	1	2	2	0
1/2	1/2	0/0		0	0	0	0	0	0
1/2	1/2	0/1		0	0	0	0	0	0
1/2	1/2	0/2		0	0	0	0	0	0
1/2	1/2	1/1		0	2	1	0	3	2
1/2	1/2	1/2		17	14	6	15	20	9

## Sheet: d
Table S8D. WES-NSCLC-H
Genotype changes at different stages				Number of sites
N-stage genotype	P-stage genotype	M-stage genotype		PB0052	PB0086	PB0114	PB0308	PB0308B	PB0308C	PB0308D	PB0321	PB0091	PB0254	PB0333	PB0262	PB0115	PB0160	PB0441A	PB0441B	PB0405	PB0344	PB0347	PB0199	PB0227	PB0161	PB0160B
0/0	0/0	0/0		51732262	100554728	86798178	60152401	59715724	59282545	60096683	69490879	104457421	82210872	59547955	58689191	93245542	54252593	70861947	72311184	58492207	64724013	66395441	71885688	65665797	89712500	54487211
0/0	0/0	0/1		13	58	833	16	27	13	22	36	29	34	95	21	481	3	22	36	143	14	43	22	481	52	7
0/0	0/0	0/2		0	0	0	0	0	0	0	0	0	0	0	0	0	0	0	0	0	0	0	0	0	0	0
0/0	0/0	1/1		0	1	1	0	0	1	0	0	0	0	0	0	0	0	3	3	0	0	0	0	2	0	0
0/0	0/0	1/2		0	0	0	0	0	0	0	0	0	0	0	0	0	0	0	0	0	0	0	0	0	0	0
0/0	0/1	0/0		22	22	137	49	11	13	38	22	12	18	18	34	117	63	39	24	38	14	11	23	292	7	67
0/0	0/1	0/1		712	228	38	514	530	546	546	406	276	692	58	1412	20	41	348	194	230	142	283	74	4	55	2
0/0	0/1	0/2		0	0	0	0	0	0	0	0	0	0	0	0	1	0	0	0	0	0	0	0	0	0	0
0/0	0/1	1/1		0	1	0	0	4	0	0	0	1	1	0	0	0	0	3	2	0	0	6	0	0	0	0
0/0	0/1	1/2		0	0	0	0	0	0	0	0	0	0	0	0	0	0	0	0	0	0	0	0	0	0	0
0/0	0/2	0/0		0	0	0	0	0	0	0	0	0	0	0	0	0	0	0	0	0	0	0	0	0	0	0
0/0	0/2	0/1		0	0	0	0	0	0	0	0	0	0	0	0	0	0	0	0	0	0	0	0	0	0	0
0/0	0/2	0/2		0	0	0	0	0	0	0	0	0	0	0	0	0	0	0	0	0	0	0	0	0	0	0
0/0	0/2	1/1		0	0	0	0	0	0	0	0	0	0	0	0	0	0	0	0	0	0	0	0	0	0	0
0/0	0/2	1/2		0	0	0	0	0	0	0	0	0	0	0	0	0	0	0	0	0	0	0	0	0	0	0
0/0	1/1	0/0		0	0	0	0	0	0	0	0	0	1	0	0	0	0	0	0	0	0	0	0	0	0	0
0/0	1/1	0/1		0	0	0	0	0	1	1	0	0	0	0	1	0	0	0	0	0	0	0	0	0	0	0
0/0	1/1	0/2		0	0	0	0	0	0	0	0	0	0	0	0	0	0	0	0	0	0	0	0	0	0	0
0/0	1/1	1/1		0	1	0	0	0	0	0	0	3	0	0	0	0	0	0	0	0	0	0	0	0	0	0
0/0	1/1	1/2		0	0	0	0	0	0	0	0	0	0	0	0	0	0	0	0	0	0	0	0	0	0	0
0/0	1/2	0/0		0	0	0	0	0	0	0	0	0	0	0	0	0	0	0	0	0	0	0	0	0	0	0
0/0	1/2	0/1		0	0	0	0	0	0	0	0	0	0	0	0	0	0	0	0	0	0	0	0	0	0	0
0/0	1/2	0/2		0	0	0	0	0	0	0	0	0	0	0	0	0	0	0	0	0	0	0	0	0	0	0
0/0	1/2	1/1		0	0	0	0	0	0	0	0	0	0	0	0	0	0	0	0	0	0	0	0	0	0	0
0/0	1/2	1/2		0	0	0	0	0	0	0	0	0	0	0	0	0	0	0	0	0	0	0	0	0	0	0
0/1	0/0	0/0		5	16	40	66	114	44	36	11	16	54	21	48	35	5	43	26	137	21	260	25	3	25	6
0/1	0/0	0/1		69	14	18	20	15	24	18	20	300	37	13	63	20	217	5	6	27	248	12	8	6	18	290
0/1	0/0	0/2		0	0	0	0	0	0	0	0	0	0	0	0	0	0	0	0	0	0	0	0	0	0	0
0/1	0/0	1/1		0	0	0	0	0	0	0	0	0	0	0	0	0	0	0	0	0	0	0	0	1	0	0
0/1	0/0	1/2		0	0	0	0	0	0	0	0	0	0	0	0	0	0	0	0	0	0	0	0	0	0	0
0/1	0/1	0/0		5	140	316	130	99	18	32	95	156	100	478	28	396	2	300	366	71	25	147	388	664	72	1
0/1	0/1	0/1		10766	30875	27648	14832	14899	15520	14983	19341	40610	16656	14035	13416	27018	16103	17305	17362	14952	13251	12940	25573	11433	21842	16937
0/1	0/1	0/2		2	3	3	0	0	0	0	0	3	3	1	3	3	1	4	2	1	3	0	5	1	3	0
0/1	0/1	1/1		6	140	294	88	114	22	29	76	144	88	311	24	408	6	325	360	38	12	122	468	398	68	0
0/1	0/1	1/2		0	3	3	0	0	0	0	0	1	0	0	0	1	0	3	2	1	0	0	0	1	2	0
0/1	0/2	0/0		0	0	0	0	0	0	0	0	0	0	0	0	0	0	0	0	0	0	0	0	0	0	0
0/1	0/2	0/1		1	1	4	1	1	2	2	1	6	3	1	2	1	3	1	0	2	1	1	1	3	2	2
0/1	0/2	0/2		0	0	0	0	0	0	0	0	0	0	0	0	0	0	0	0	0	0	0	0	0	0	0
0/1	0/2	1/1		0	0	0	0	0	0	0	0	0	0	0	0	0	0	0	0	0	0	0	0	0	0	0
0/1	0/2	1/2		0	0	1	1	0	0	0	0	0	0	1	0	0	0	0	0	0	0	1	0	0	0	0
0/1	1/1	0/0		0	0	0	0	0	0	0	0	0	0	0	0	0	0	0	0	0	0	0	0	1	0	0
0/1	1/1	0/1		50	16	6	27	9	23	15	12	6	26	4	67	7	130	5	2	35	186	10	9	4	3	162
0/1	1/1	0/2		0	0	0	0	0	0	0	0	0	0	0	0	0	0	0	0	0	0	0	0	0	0	0
0/1	1/1	1/1		4	0	4	26	54	21	10	6	2	28	7	29	0	1	12	4	60	9	104	18	3	5	0
0/1	1/1	1/2		0	0	0	0	0	0	0	0	0	0	0	0	0	0	0	0	0	0	0	0	0	0	0
0/1	1/2	0/0		0	0	0	0	0	0	0	0	0	0	0	0	0	0	0	0	0	0	0	0	0	0	0
0/1	1/2	0/1		0	2	0	0	0	0	0	0	1	0	0	0	0	0	0	0	2	0	2	0	0	0	0
0/1	1/2	0/2		0	0	0	0	0	0	0	0	0	0	0	0	0	0	0	0	0	0	0	0	0	1	0
0/1	1/2	1/1		0	0	0	0	0	0	0	0	0	0	0	0	0	0	0	0	0	0	0	0	0	0	0
0/1	1/2	1/2		0	2	1	1	2	1	0	2	0	1	1	1	1	0	1	2	0	1	0	0	0	0	0
0/2	0/0	0/0		0	0	0	0	0	0	0	0	0	0	0	0	0	0	0	0	0	0	0	0	0	0	0
0/2	0/0	0/1		0	0	0	0	0	0	0	0	0	0	0	0	0	0	0	0	0	0	0	0	0	0	0
0/2	0/0	0/2		0	0	0	0	0	0	0	0	0	0	0	0	0	0	0	0	0	0	0	0	0	0	0
0/2	0/0	1/1		0	0	0	0	0	0	0	0	0	0	0	0	0	0	0	0	0	0	0	0	0	0	0
0/2	0/0	1/2		0	0	0	0	0	0	0	0	0	0	0	0	0	0	0	0	0	0	0	0	0	0	0
0/2	0/1	0/0		0	0	0	0	0	0	0	0	0	0	0	0	0	0	0	0	0	0	0	0	0	0	0
0/2	0/1	0/1		2	4	3	3	3	4	4	1	3	4	3	1	3	0	3	3	2	5	1	3	1	4	1
0/2	0/1	0/2		0	0	0	0	0	0	0	0	0	0	0	0	0	0	0	0	0	0	0	0	0	0	0
0/2	0/1	1/1		0	0	0	0	0	0	0	0	0	0	0	0	0	0	0	0	0	0	0	0	0	0	0
0/2	0/1	1/2		0	0	1	0	0	0	0	0	0	0	0	0	0	0	0	0	0	0	0	0	1	0	1
0/2	0/2	0/0		0	0	0	0	0	0	0	0	0	0	0	0	0	0	0	0	0	0	0	0	0	0	0
0/2	0/2	0/1		0	0	0	0	0	0	0	0	0	0	0	0	0	0	0	0	0	0	0	0	0	0	0
0/2	0/2	0/2		0	0	0	0	0	0	0	0	0	0	0	0	0	0	0	0	0	0	0	0	0	0	0
0/2	0/2	1/1		0	0	0	0	0	0	0	0	0	0	0	0	0	0	0	0	0	0	0	0	0	0	0
0/2	0/2	1/2		0	0	0	0	0	0	0	0	0	0	0	0	0	0	0	0	0	0	0	0	0	0	0
0/2	1/1	0/0		0	0	0	0	0	0	0	0	0	0	0	0	0	0	0	0	0	0	0	0	0	0	0
0/2	1/1	0/1		0	0	0	0	0	0	0	0	0	0	0	0	0	0	0	0	0	0	0	0	0	0	0
0/2	1/1	0/2		0	0	0	0	0	0	0	0	0	0	0	0	0	0	0	0	0	0	0	0	0	0	0
0/2	1/1	1/1		0	0	0	0	0	0	0	0	0	0	0	0	0	0	0	0	0	0	0	0	0	0	0
0/2	1/1	1/2		0	0	0	0	0	0	0	0	0	0	0	0	0	0	0	0	0	0	0	0	0	0	0
0/2	1/2	0/0		0	0	0	0	0	0	0	0	0	0	0	0	0	0	0	0	0	0	0	0	0	0	0
0/2	1/2	0/1		0	0	0	0	0	0	0	0	0	0	0	0	0	0	1	0	0	2	1	0	0	0	0
0/2	1/2	0/2		0	0	0	0	0	0	0	0	0	0	0	0	0	0	0	0	0	0	0	0	0	0	0
0/2	1/2	1/1		0	0	0	0	0	0	0	0	0	0	0	0	0	0	0	0	0	0	0	0	0	0	0
0/2	1/2	1/2		0	0	0	0	0	0	0	0	0	0	0	0	0	0	0	0	0	0	0	0	0	0	0
1/1	0/0	0/0		0	0	0	1	0	1	1	0	1	0	0	0	0	1	1	0	0	0	0	0	0	0	1
1/1	0/0	0/1		0	0	0	0	0	0	0	0	0	0	0	0	0	0	0	0	0	0	0	0	0	0	0
1/1	0/0	0/2		0	0	0	0	0	0	0	0	0	0	0	0	0	0	0	0	0	0	0	0	0	0	0
1/1	0/0	1/1		0	0	0	0	0	0	0	0	0	0	1	0	0	0	0	0	0	0	0	0	0	0	0
1/1	0/0	1/2		0	0	0	0	0	0	0	0	0	0	0	0	0	0	0	0	0	0	0	0	0	0	0
1/1	0/1	0/0		0	0	0	0	0	0	0	0	0	0	0	0	0	0	1	2	0	0	0	0	0	0	0
1/1	0/1	0/1		0	2	20	9	6	7	7	1	4	12	4	1	3	3	5	5	0	1	4	5	3	3	1
1/1	0/1	0/2		0	0	0	0	0	0	0	0	0	0	0	0	0	0	0	0	0	0	0	0	0	0	0
1/1	0/1	1/1		11	5	1	3	4	4	4	2	3	0	3	1	1	15	1	1	0	3	1	1	2	0	20
1/1	0/1	1/2		0	0	0	0	0	0	0	0	0	0	0	0	0	0	0	0	0	0	0	0	0	0	0
1/1	0/2	0/0		0	0	0	0	0	0	0	0	0	0	0	0	0	0	0	0	0	0	0	0	0	0	0
1/1	0/2	0/1		0	0	0	0	0	0	0	0	0	0	0	0	0	0	0	0	0	0	0	0	0	0	0
1/1	0/2	0/2		0	0	0	0	0	0	0	0	0	0	0	0	0	0	0	0	0	0	0	0	0	0	0
1/1	0/2	1/1		0	0	0	0	0	0	0	0	0	0	0	0	0	0	0	0	0	0	0	0	0	0	0
1/1	0/2	1/2		0	0	0	0	0	0	0	0	0	0	0	0	0	0	0	0	0	0	0	0	0	0	0
1/1	1/1	0/0		0	1	0	0	0	0	0	0	0	0	0	0	0	0	0	1	0	0	0	0	0	0	0
1/1	1/1	0/1		0	3	1	1	0	0	0	0	0	1	2	1	3	1	1	1	48	2	1	0	4	0	0
1/1	1/1	0/2		0	0	0	0	0	0	0	0	0	0	0	0	0	0	0	0	0	0	0	0	0	0	0
1/1	1/1	1/1		13991	37529	31125	16863	17142	16978	17411	20717	39595	29769	14808	15621	33851	13433	24027	24674	15951	18397	19665	24500	18857	32209	14132
1/1	1/1	1/2		0	0	0	0	3	2	3	0	2	1	1	0	0	0	0	0	0	0	1	0	0	3	0
1/1	1/2	0/0		0	0	0	0	0	0	0	0	0	0	0	0	0	0	0	0	0	0	0	0	0	0	0
1/1	1/2	0/1		0	0	0	0	0	0	0	0	0	0	0	0	0	0	0	0	0	0	0	0	0	0	0
1/1	1/2	0/2		0	0	0	0	0	0	0	0	0	0	0	0	0	0	0	0	0	0	0	0	0	0	0
1/1	1/2	1/1		0	2	1	1	1	1	1	0	0	0	0	0	0	0	1	0	0	0	1	0	0	1	0
1/1	1/2	1/2		0	2	1	1	1	1	1	0	1	1	0	1	1	0	0	1	0	0	0	0	0	0	0
1/2	0/0	0/0		0	0	0	0	0	0	0	0	0	0	0	0	0	0	0	0	0	0	0	0	0	0	0
1/2	0/0	0/1		0	0	0	0	0	0	0	0	0	0	0	0	0	0	0	0	0	0	0	0	0	0	0
1/2	0/0	0/2		0	0	0	0	0	0	0	0	0	0	0	0	0	0	0	0	0	0	0	0	0	0	0
1/2	0/0	1/1		0	0	0	0	0	0	0	0	0	0	0	0	0	0	0	0	0	0	0	0	0	0	0
1/2	0/0	1/2		0	0	0	0	0	0	0	0	0	0	0	0	0	0	0	0	0	0	0	0	0	0	0
1/2	0/1	0/0		0	0	0	0	0	0	0	0	0	0	0	0	0	0	0	0	0	0	0	0	0	0	0
1/2	0/1	0/1		0	1	2	2	2	1	3	2	0	1	0	0	0	0	1	1	0	1	1	0	1	1	0
1/2	0/1	0/2		0	1	0	0	0	0	0	0	0	0	0	0	0	1	0	0	0	0	0	0	0	1	0
1/2	0/1	1/1		0	0	0	0	0	0	0	0	0	0	0	0	0	0	0	0	0	0	0	0	0	0	0
1/2	0/1	1/2		0	1	1	1	1	3	0	0	0	0	0	0	0	0	0	0	0	0	0	1	0	1	1
1/2	0/2	0/0		0	0	0	0	0	0	0	0	0	0	0	0	0	0	0	0	0	0	0	0	0	0	0
1/2	0/2	0/1		1	0	0	0	0	0	0	0	0	0	0	0	0	0	0	0	0	0	0	1	0	0	0
1/2	0/2	0/2		0	0	0	0	0	0	0	0	0	0	0	0	0	0	0	0	0	0	0	0	0	0	0
1/2	0/2	1/1		0	0	0	0	0	0	0	0	0	0	0	0	0	0	0	0	0	0	0	0	0	0	0
1/2	0/2	1/2		0	0	0	0	0	0	0	0	0	0	0	0	0	0	0	0	0	0	0	0	0	0	0
1/2	1/1	0/0		0	0	0	0	0	0	0	0	0	0	0	0	0	0	0	0	0	0	0	0	0	0	0
1/2	1/1	0/1		0	0	0	0	0	0	0	0	0	0	0	0	0	0	0	0	0	0	0	0	0	0	0
1/2	1/1	0/2		0	0	0	0	0	0	0	0	0	0	0	0	0	0	0	0	0	0	0	0	0	0	0
1/2	1/1	1/1		2	2	0	1	2	1	1	0	0	0	1	0	1	1	2	0	3	0	4	2	0	3	0
1/2	1/1	1/2		2	0	1	0	0	0	0	0	0	0	0	0	1	1	0	0	0	2	0	0	0	1	2
1/2	1/2	0/0		0	0	0	0	0	0	0	0	0	0	0	0	0	0	0	0	0	0	0	0	0	0	0
1/2	1/2	0/1		0	1	0	0	0	0	0	0	0	0	0	0	3	0	0	0	0	0	0	0	0	0	0
1/2	1/2	0/2		0	0	0	0	0	0	0	0	0	0	0	0	0	0	0	0	0	0	0	0	0	0	0
1/2	1/2	1/1		0	2	1	0	1	1	1	1	3	1	1	1	4	0	2	2	0	0	2	2	2	5	0
1/2	1/2	1/2		3	21	22	7	9	8	8	17	33	13	8	10	25	13	8	7	7	5	14	16	8	10	14

## Sheet: e
Table S8E. WGS-Liver-M
Genotype changes at different stages				Number of sites
N-stage genotype	P-stage genotype	M-stage genotype		D430	441	D473	DD59
0/0	0/0	0/0		1884909970	1811682991	1879659899	1919223361
0/1	0/1	0/1		1207537	1233908	1199255	1310956
1/1	1/1	1/1		1514340	1443434	1488103	1491922
1/2	1/2	1/2		850	899	856	947
0/0	0/0	0/1		1279	1719	3694	3429
1/1	1/1	0/1		16	16	20	12
1/1	1/1	1/2		10	6	29	15
0/0	0/1	0/0		2009	2088	1690	2860
1/1	0/1	1/1		13	11	19	26
1/1	1/2	1/1		9	8	27	23
0/0	0/1	0/1		2972	7915	3328	1717
1/1	0/1	0/1		31	109	36	18
1/1	1/2	1/2		3	9	16	14
0/1	0/0	0/0		1677	3834	3542	1299
0/1	1/1	1/1		505	675	2189	25
1/2	1/1	1/1		44	31	173	30
0/1	0/1	0/0		422	599	2831	1316
0/1	0/1	1/1		64	228	2591	881
1/2	1/2	1/1		6	7	40	54
0/1	0/0	0/1		13508	7915	1011	734
0/1	1/1	0/1		14588	8472	719	373
1/2	1/1	1/2		67	34	34	49
0/0	0/0	1/1		51	40	44	38
0/0	0/1	1/1		1	0	2	0
0/0	1/1	0/0		73	64	48	45
0/0	1/1	0/1		14	37	1	0
0/0	1/1	1/1		43	43	48	49
0/1	0/0	0/2		1	0	0	2
0/1	0/0	1/1		1	2	0	0
0/1	0/1	0/2		80	93	103	120
0/1	0/1	1/2		33	25	38	26
0/1	0/2	0/0		0	1	4	0
0/1	0/2	0/1		99	94	128	106
0/1	0/2	0/2		83	120	118	99
0/1	0/2	1/1		0	0	1	0
0/1	0/2	1/2		5	13	5	9
0/1	1/1	0/0		1	3	0	1
0/1	1/1	0/2		4	0	0	0
0/1	1/1	1/2		0	1	1	0
0/1	1/2	0/1		46	34	24	28
0/1	1/2	0/2		11	12	6	11
0/1	1/2	1/1		0	0	1	0
0/1	1/2	1/2		35	30	34	13
1/1	0/0	0/0		41	44	53	49
1/1	0/0	0/1		2	1	0	0
1/1	0/0	1/1		60	56	52	40
1/1	0/1	0/0		0	0	0	0
1/1	1/1	0/0		45	36	35	31
1/1	1/2	0/1		1	0	0	0
1/2	0/0	0/0		0	0	0	0
1/2	0/1	0/1		35	46	32	40
1/2	0/1	1/1		0	0	0	0
1/2	0/1	1/2		15	26	3	28
1/2	1/2	0/1		12	10	21	16
