# Supplementary material for: Forward and reverse mutations in stages of cancer development
Source: Hum Genomics. 2018 Aug 22;12:40. doi: 10.1186/s40246-018-0170-6 (PMC6104001; doi:10.1186/s40246-018-0170-6)
Supplement: Supplementary file 12 — Table S10. Numbers of GOHs and LOHs in 22 ICC, 86 LIHC, and 75 NSCLC samples. (XLSX 14 kb) [file 40246_2018_170_MOESM12_ESM.xlsx]

## Sheet: 工作表1
Table S10. Numbers of GOHs and LOHs in 22 ICC, 86 LIHC and 75 NSCLC samples
ICGC donor ID	Cancer type a	GOH	LOH
DO45091	LIHC	13800	30121
DO45094	LIHC	13306	1487
DO45099	LIHC	4111	651
DO45103	LIHC	2140	1338
DO45105	LIHC	11266	1493
DO45107	LIHC	5500	748
DO45109	LIHC	648	572
DO45111	LIHC	14749	15525
DO45115	LIHC	15145	14659
DO45117	LIHC	10828	13072
DO45121	LIHC	4242	12576
DO45123	LIHC	3310	707
DO45139	LIHC	21367	13748
DO45149	LIHC	8241	23207
DO45161	LIHC	9665	4861
DO45163	LIHC	12502	21821
DO23514	LIHC	4528	1103
DO48672	LIHC	13676	9369
DO45173	LIHC	12169	24280
DO45177	LIHC	1669	596
DO45179	LIHC	8656	1782
DO45181	LIHC	10332	6739
DO45183	LIHC	7317	31014
DO48674	LIHC	9988	3629
DO45191	LIHC	4618	16043
DO23516	LIHC	21008	95491
DO23517	LIHC	1872	812
DO23518	LIHC	8390	25375
DO48677	LIHC	13330	44309
DO45197	LIHC	10937	14595
DO45199	LIHC	12776	22500
DO48679	LIHC	7494	1968
DO45203	LIHC	3232	937
DO45207	LIHC	14491	57222
DO23520	LIHC	984	604
DO23521	LIHC	9502	41639
DO45209	LIHC	7727	5450
DO23522	LIHC	5603	2461
DO45211	LIHC	4705	35210
DO45213	LIHC	5688	2265
DO23523	LIHC	619	495
DO45217	LIHC	4126	3176
DO45225	LIHC	2930	556
DO45227	LIHC	9777	26170
DO48682	LIHC	27940	2295
DO48686	LIHC	9060	95698
DO48687	LIHC	5971	5481
DO48691	LIHC	977	926
DO48692	LIHC	3339	916
DO45255	LIHC	7207	4722
DO48694	LIHC	2227	869
DO45259	LIHC	14353	40627
DO45261	LIHC	8830	1119
DO45271	LIHC	883	952
DO48715	LIHC	7671	20100
DO48720	LIHC	1463	759
DO48723	LIHC	9644	13124
DO48727	LIHC	8386	55467
DO48728	LIHC	1355	878
DO48732	LIHC	15870	3676
DO48759	LIHC	4086	2862
DO48761	LIHC	6774	1831
DO50780	LIHC	15205	32659
DO50783	LIHC	7818	4534
DO50787	LIHC	1406	814
DO50801	LIHC	863	749
DO50804	LIHC	19691	14299
DO50805	LIHC	3083	745
DO50806	LIHC	7473	3273
DO50808	LIHC	2139	1092
DO50827	LIHC	4760	5585
DO50829	LIHC	1272	574
DO50831	LIHC	1903	794
DO50832	LIHC	10473	117043
DO50834	LIHC	11887	11837
DO50837	LIHC	1221	809
DO50839	LIHC	5198	12613
DO50840	LIHC	6616	18076
DO50844	LIHC	15100	67702
DO50845	LIHC	862	762
DO50848	LIHC	987	645
DO50850	LIHC	6534	1945
DO50851	LIHC	14909	37902
DO50855	LIHC	1461	670
DO50857	LIHC	6272	686
DO50859	LIHC	13067	23481
DO217779	NSCLC	24022	864
DO217825	NSCLC	12601	253
DO217910	NSCLC	34249	1294
DO217918	NSCLC	38418	45128
DO217947	NSCLC	21418	1079
DO218002	NSCLC	42426	696
DO218131	NSCLC	19984	21466
DO218148	NSCLC	30435	147952
DO218187	NSCLC	24006	306
DO218235	NSCLC	42633	771
DO218260	NSCLC	6900	9274
DO218271	NSCLC	15688	89210
DO218328	NSCLC	25389	297571
DO218329	NSCLC	29436	7360
DO218352	NSCLC	27301	1091
DO218406	NSCLC	21511	281605
DO218412	NSCLC	27234	320423
DO218427	NSCLC	34409	1228
DO218451	NSCLC	16518	1078
DO218472	NSCLC	8743	1638
DO218476	NSCLC	17430	4927
DO218485	NSCLC	10983	489
DO218501	NSCLC	15442	398
DO218509	NSCLC	19300	9708
DO218534	NSCLC	4448	232
DO218541	NSCLC	15010	610
DO218597	NSCLC	3127	388
DO218620	NSCLC	17502	30895
DO218646	NSCLC	14746	483
DO218711	NSCLC	14424	516
DO218743	NSCLC	89268	958
DO218763	NSCLC	5126	27541
DO218789	NSCLC	32341	14009
DO218824	NSCLC	7109	294
DO24729	NSCLC	30975	22943
DO26427	NSCLC	10981	489
DO26434	NSCLC	5065	2546
DO26445	NSCLC	27507	1554
DO26459	NSCLC	7112	294
DO26463	NSCLC	29436	7361
DO26469	NSCLC	42633	759
DO26476	NSCLC	22951	3059
DO26492	NSCLC	2826	292
DO26512	NSCLC	32342	14013
DO26540	NSCLC	15009	609
DO26553	NSCLC	27300	1093
DO26563	NSCLC	18678	34422
DO26572	NSCLC	8744	1631
DO26599	NSCLC	3127	388
DO26653	NSCLC	5127	27543
DO26719	NSCLC	24033	3843
DO26769	NSCLC	89269	957
DO26798	NSCLC	30435	147950
DO26806	NSCLC	27240	320433
DO26934	NSCLC	14742	481
DO26957	NSCLC	10301	391
DO26971	NSCLC	16517	1086
DO26976	NSCLC	19025	15042
DO26987	NSCLC	6901	9296
DO26993	NSCLC	24023	865
DO27025	NSCLC	14424	529
DO27067	NSCLC	22656	1455
DO27081	NSCLC	21511	281616
DO27104	NSCLC	4448	229
DO27120	NSCLC	12601	253
DO27128	NSCLC	38418	45127
DO27208	NSCLC	15442	395
DO27279	NSCLC	24006	307
DO27318	NSCLC	42428	702
DO27326	NSCLC	34408	1238
DO27334	NSCLC	27846	160213
DO27453	NSCLC	19300	9708
DO27588	NSCLC	17430	4930
DO27636	NSCLC	17503	30887
DO27747	NSCLC	30825	90620
DO45195	ICC	631	526
DO45231	ICC	1460	774
DO45243	ICC	3532	827
DO45245	ICC	2815	1676
DO45249	ICC	462	468
DO45251	ICC	1310	1010
DO45279	ICC	2445	1527
DO45281	ICC	907	1117
DO45283	ICC	1686	930
DO45285	ICC	788	651
DO45287	ICC	581	515
DO45289	ICC	3184	17283
DO45291	ICC	566	259
DO45293	ICC	2184	627
DO45295	ICC	767	570
DO45297	ICC	953	584
DO45299	ICC	183206	25101
DO45301	ICC	851	521
DO45303	ICC	2270	2210
DO45305	ICC	3873	9256
DO45307	ICC	1119	544
DO45309	ICC	768	614
a LIHC: liver hepatocellular carcinoma; NSCLC: non-small-cell lung cancer; and ICC: intrahepatic cholangiocarcinoma.
