# Supplementary material for: Forward and reverse mutations in stages of cancer development
Source: Hum Genomics. 2018 Aug 22;12:40. doi: 10.1186/s40246-018-0170-6 (PMC6104001; doi:10.1186/s40246-018-0170-6)
Supplement: Supplementary file 17 — Table S13. SNV mutations enriched pathways and genes in B-N-P-T tetra sample cases. (XLSX 109 kb) [file 40246_2018_170_MOESM17_ESM.xlsx]

## Sheet: Sheet1
Table S13. SNV mutations enriched pathways and genes in B-N-P-T tetra-sample cases
Category	Term	Count	%	PValue	Genes	List Total	Pop Hits	Pop Total	Fold Enrichment	Bonferroni	Benjamini	FDR
GOTERM_BP_FAT	GO:0007155~cell adhesion	101	5.85507	2.28888e-06	56099, 1001, 22871, 284217, 221935, 949, 3728, 10296, 1826, 4920, 255631, 6614, 6093, 53942, 1285, 22883, 5170, 3690, 8496, 5649, 3490, 3911, 83706, 158326, 5754, 1272, 10420, 7414, 27180, 2762, 9223, 1501, 9635, 4017, 5829, 8857, 9993, 596, 54549, 64084, 53616, 129684, 1305, 8174, 4811, 4627, 9620, 11122, 999, 7455, 56101, 56100, 84034, 56103, 56102, 8641, 56105, 387, 56104, 56107, 56106, 56109,…	1225	700	13528	1.59339	0.00786781	0.00786781	0.00418571
GOTERM_BP_FAT	GO:0022610~biological adhesion	101	5.85507	2.41659e-06	56099, 1001, 22871, 284217, 221935, 949, 3728, 10296, 1826, 4920, 255631, 6614, 6093, 53942, 1285, 22883, 5170, 3690, 8496, 5649, 3490, 3911, 83706, 158326, 5754, 1272, 10420, 7414, 27180, 2762, 9223, 1501, 9635, 4017, 5829, 8857, 9993, 596, 54549, 64084, 53616, 129684, 1305, 8174, 4811, 4627, 9620, 11122, 999, 7455, 56101, 56100, 84034, 56103, 56102, 8641, 56105, 387, 56104, 56107, 56106, 56109,…	1225	701	13528	1.59111	0.00830498	0.00416115	0.00441925
GOTERM_BP_FAT	GO:0016337~cell-cell adhesion	50	2.89855	3.25091e-06	56099, 1001, 22871, 3728, 7455, 56101, 56100, 56103, 8641, 56102, 56105, 56104, 56107, 56106, 56109, 4920, 56108, 6614, 6093, 22883, 4973, 9708, 23607, 168507, 5310, 8516, 1600, 4685, 1496, 2762, 1501, 10630, 7373, 596, 152330, 64084, 56110, 1305, 5291, 56114, 56113, 29119, 4627, 56112, 56111, 56288, 9620, 11122, 26025, 999	1225	276	13528	2.00059	0.0111562	0.00373265	0.00594494
GOTERM_BP_FAT	GO:0007049~cell cycle	104	6.02899	3.94429e-05	1104, 55183, 22974, 10296, 23304, 9656, 8872, 675, 672, 55857, 4296, 55193, 9874, 734, 11339, 114799, 81610, 51207, 205564, 5048, 9221, 54737, 7042, 55165, 109, 2175, 84515, 10801, 85444, 9994, 8379, 596, 817, 91, 5426, 323, 80254, 3832, 322, 23499, 7324, 993, 4627, 23383, 203068, 4628, 10600, 23332, 728642, 27000, 896, 2580, 1762, 5682, 245711, 196, 56776, 984, 9700, 641, 56159, 10198, 6117, 158…	1225	776	13528	1.48003	0.127262	0.0334575	0.0721068
GOTERM_BP_FAT	GO:0051301~cell division	48	2.78261	8.98518e-05	245711, 1104, 64946, 984, 56776, 9700, 27443, 10296, 9793, 6093, 8872, 675, 26524, 11339, 117583, 5501, 5500, 23607, 81610, 205564, 11104, 5048, 3070, 7042, 25909, 55165, 23157, 157313, 10801, 22897, 85444, 23244, 8379, 1731, 80254, 3832, 5291, 346288, 1022, 10459, 993, 4627, 3978, 23383, 4628, 56288, 10600, 23332, 728642, 896	1225	295	13528	1.79687	0.266621	0.0601345	0.164189
GOTERM_BP_FAT	GO:0030522~intracellular receptor-mediated signaling pathway	19	1.10145	9.47163e-05	9967, 10891, 23054, 4843, 672, 2321, 5914, 2100, 6256, 2099, 8202, 5469, 10499, 1022, 6047, 2274, 7421, 7376, 84174	1225	75	13528	2.79763	0.278831	0.0530228	0.173071
GOTERM_BP_FAT	GO:0007156~homophilic cell adhesion	27	1.56522	0.000100229	56099, 1001, 5310, 56101, 56100, 56103, 8641, 56102, 56105, 56104, 56107, 56106, 56109, 56108, 22883, 64084, 56110, 5291, 56114, 9708, 56113, 56112, 56111, 9620, 11122, 26025, 999	1225	131	13528	2.27609	0.292422	0.0482142	0.183135
GOTERM_BP_FAT	GO:0007017~microtubule-based process	42	2.43478	0.000168981	3801, 1767, 57519, 5048, 11104, 55083, 1104, 10426, 56776, 9700, 51174, 6687, 29911, 3797, 84790, 3796, 83659, 23095, 57610, 9793, 23303, 9611, 675, 672, 582, 5604, 80254, 63971, 3832, 55857, 4296, 3831, 351, 23499, 4976, 1780, 4627, 203068, 8701, 10579, 23332, 83992	1225	253	13528	1.83327	0.441891	0.0703064	0.308573
GOTERM_BP_FAT	GO:0007010~cytoskeleton organization	62	3.5942	0.000385468	5064, 5894, 392862, 1104, 56776, 9700, 288, 27443, 10296, 387, 80206, 29911, 85464, 5584, 11252, 81, 9793, 6093, 22885, 79658, 832, 9611, 675, 582, 672, 5170, 55857, 137868, 89846, 6840, 11188, 55615, 3911, 10579, 6444, 10049, 10420, 5048, 11104, 2317, 9578, 10426, 7148, 3983, 23092, 83659, 57610, 8522, 596, 80254, 3832, 5058, 23499, 9844, 4627, 4629, 203068, 4628, 58529, 23332, 83992, 2039	1225	436	13528	1.57037	0.735656	0.137426	0.702582
GOTERM_BP_FAT	GO:0016568~chromatin modification	43	2.49275	0.000478071	165918, 2146, 2145, 2033, 10856, 10363, 6871, 3070, 27443, 80314, 1387, 6944, 55352, 221037, 123169, 57492, 9611, 55870, 473, 121536, 9739, 80854, 55193, 322, 79813, 80205, 9874, 9869, 10933, 23186, 23168, 7324, 79960, 58508, 10626, 29072, 3065, 51780, 23081, 2186, 64324, 10600, 23411	1225	274	13528	1.73307	0.807992	0.152125	0.870671
GOTERM_BP_FAT	GO:0022403~cell cycle phase	59	3.42029	0.000513493	1762, 245711, 1104, 22974, 984, 56776, 641, 9700, 56159, 10198, 6117, 158471, 23304, 9793, 5889, 8872, 9611, 675, 27030, 26524, 5604, 4296, 150365, 55193, 734, 11339, 6249, 5500, 23607, 10579, 81610, 51207, 5048, 11104, 9221, 3070, 55165, 109, 157313, 2175, 85444, 22897, 23244, 8379, 596, 817, 5426, 91, 80254, 7156, 3832, 351, 10459, 993, 4627, 203068, 23383, 10600, 23332, 728642, 27000	1225	414	13528	1.5738	0.830096	0.148825	0.934896
GOTERM_BP_FAT	GO:0006468~protein amino acid phosphorylation	86	4.98551	0.000705953	2580, 5894, 5578, 26750, 984, 2475, 56155, 3480, 11329, 23178, 9833, 50488, 4920, 5584, 5585, 5581, 2048, 6093, 5602, 6733, 284086, 26524, 5604, 2321, 5170, 5607, 4296, 5649, 11184, 9874, 6198, 115701, 147746, 23476, 9706, 5218, 3643, 5786, 5754, 11200, 55351, 8518, 10420, 51755, 2268, 9578, 6793, 283455, 7042, 2872, 51199, 57118, 80122, 8814, 7049, 375449, 85443, 9950, 57551, 8428, 8567, 596, 51…	1225	667	13528	1.42387	0.912587	0.183797	1.28317
GOTERM_BP_FAT	GO:0022402~cell cycle process	75	4.34783	0.000714815	1762, 5682, 245711, 1104, 22974, 984, 56776, 9700, 641, 56159, 10198, 6117, 158471, 23304, 9793, 5889, 8872, 9611, 675, 27030, 26524, 672, 5604, 5690, 55857, 4296, 150365, 55193, 734, 11339, 6249, 5500, 4088, 23607, 143686, 10579, 81610, 5310, 51207, 5048, 11104, 9221, 5715, 3070, 7042, 55165, 109, 157313, 2175, 8522, 85444, 22897, 23244, 8379, 596, 817, 91, 5426, 323, 80254, 7156, 3832, 351, 322…	1225	565	13528	1.46592	0.915221	0.172895	1.29918
GOTERM_BP_FAT	GO:0070482~response to oxygen levels	26	1.50725	0.000809412	6261, 1889, 7515, 2033, 217, 6262, 9361, 5351, 5465, 7042, 3778, 10630, 25828, 1387, 81, 596, 56997, 5156, 817, 4843, 29988, 4842, 2321, 405, 4088, 64344	1225	141	13528	2.03635	0.938849	0.180942	1.4699
GOTERM_BP_FAT	GO:0006512~ubiquitin cycle	9	0.521739	0.000862681	7324, 55284, 7322, 7336, 23327, 7328, 5071, 57695, 80204	1225	24	13528	4.14122	0.949126	0.180089	1.56592
GOTERM_BP_FAT	GO:0006796~phosphate metabolic process	117	6.78261	0.00105914	26750, 3480, 11329, 535, 85464, 4920, 256356, 6093, 284086, 2321, 5170, 81846, 4296, 5649, 8394, 9874, 7179, 147746, 23476, 5218, 4696, 5754, 57552, 51207, 10420, 2268, 9578, 283455, 7042, 51199, 7049, 375449, 1845, 85443, 57551, 147872, 8567, 8428, 596, 5156, 817, 91, 5566, 5058, 130399, 140803, 9175, 993, 10494, 54949, 5148, 6574, 3932, 23085, 528, 11122, 728642, 2580, 3628, 5782, 5894, 5578, 2…	1225	973	13528	1.32792	0.974191	0.204324	1.91927
GOTERM_BP_FAT	GO:0006793~phosphorus metabolic process	117	6.78261	0.00105914	26750, 3480, 11329, 535, 85464, 4920, 256356, 6093, 284086, 2321, 5170, 81846, 4296, 5649, 8394, 9874, 7179, 147746, 23476, 5218, 4696, 5754, 57552, 51207, 10420, 2268, 9578, 283455, 7042, 51199, 7049, 375449, 1845, 85443, 57551, 147872, 8567, 8428, 596, 5156, 817, 91, 5566, 5058, 130399, 140803, 9175, 993, 10494, 54949, 5148, 6574, 3932, 23085, 528, 11122, 728642, 2580, 3628, 5782, 5894, 5578, 2…	1225	973	13528	1.32792	0.974191	0.204324	1.91927
GOTERM_BP_FAT	GO:0051254~positive regulation of RNA metabolic process	65	3.76812	0.00107029	9967, 4520, 10891, 84105, 196, 22937, 221937, 23373, 80314, 1387, 8878, 6660, 22807, 6925, 57492, 7589, 22885, 84441, 672, 5604, 6688, 25937, 6256, 10626, 405, 4261, 8631, 4088, 10725, 5451, 5316, 4222, 64324, 4086, 23054, 2033, 4775, 55160, 9575, 8202, 5465, 6047, 2274, 7376, 4782, 10413, 4862, 2308, 2100, 129685, 1871, 5469, 351, 322, 7158, 10499, 1022, 55534, 4286, 3065, 2547, 2186, 338917, 10…	1225	481	13528	1.49233	0.975167	0.195381	1.9393
GOTERM_BP_FAT	GO:0006974~response to DNA damage stimulus	53	3.07246	0.0010951	165918, 10856, 245711, 55183, 286053, 641, 4968, 146956, 6117, 9656, 5889, 51426, 675, 27030, 672, 22944, 5982, 7405, 28985, 79915, 9874, 114799, 10721, 7341, 5500, 23411, 11200, 23054, 7515, 5382, 27113, 7336, 2175, 22897, 5427, 8505, 26057, 10036, 55775, 5426, 80254, 322, 7158, 10933, 1022, 51455, 144715, 3978, 2547, 64858, 83990, 9131, 4067, 64421	1225	373	13528	1.56915	0.977206	0.189472	1.98382
GOTERM_BP_FAT	GO:0007018~microtubule-based movement	22	1.27536	0.00110922	3801, 1767, 57519, 5604, 63971, 5048, 3832, 55083, 3831, 351, 51174, 23499, 6687, 4976, 1780, 203068, 3797, 84790, 8701, 3796, 23095, 23303	1225	113	13528	2.15002	0.978291	0.182562	2.00915
GOTERM_BP_FAT	GO:0000279~M phase	48	2.78261	0.00111338	1762, 1104, 22974, 984, 56776, 9700, 56159, 10198, 6117, 23304, 9793, 5889, 9611, 675, 27030, 26524, 5604, 150365, 55193, 734, 11339, 6249, 23607, 10579, 81610, 51207, 11104, 5048, 9221, 3070, 55165, 157313, 109, 2175, 22897, 85444, 23244, 8379, 80254, 3832, 7156, 10459, 993, 4627, 23383, 203068, 10600, 23332, 728642	1225	329	13528	1.61118	0.978601	0.174876	2.01663
GOTERM_BP_FAT	GO:0045893~positive regulation of transcription, DNA-dependent	64	3.71014	0.00140742	9967, 4520, 10891, 84105, 196, 22937, 221937, 23373, 80314, 1387, 8878, 6660, 22807, 6925, 57492, 7589, 22885, 84441, 672, 6688, 25937, 6256, 10626, 405, 4261, 8631, 4088, 10725, 5451, 5316, 4222, 64324, 4086, 23054, 2033, 4775, 55160, 9575, 8202, 5465, 6047, 2274, 7376, 4782, 10413, 4862, 2308, 2100, 129685, 1871, 5469, 322, 351, 7158, 10499, 1022, 55534, 4286, 3065, 2547, 2186, 338917, 10600, 8…	1225	477	13528	1.4817	0.992253	0.206617	2.54276
GOTERM_BP_FAT	GO:0032870~cellular response to hormone stimulus	24	1.3913	0.0018101	5140, 8503, 5972, 2308, 26524, 29988, 111, 2788, 5566, 5170, 217, 6256, 3480, 6198, 3490, 434, 2782, 109, 2885, 108, 5576, 3643, 5584, 5786	1225	133	13528	1.99277	0.998074	0.247381	3.25894
GOTERM_BP_FAT	GO:0006357~regulation of transcription from RNA polymerase II promoter	90	5.21739	0.00184485	9967, 7702, 4520, 10891, 196, 22937, 2649, 347853, 221937, 1523, 80314, 23373, 387, 1387, 8878, 6660, 84174, 6497, 22807, 30818, 6493, 6925, 22885, 9612, 9611, 9441, 56998, 84441, 11142, 672, 5604, 6688, 25937, 6256, 339344, 79813, 9705, 405, 4261, 1810, 8631, 4088, 10725, 5451, 5316, 4222, 64324, 4086, 23411, 3607, 23054, 8518, 2033, 4775, 55160, 27086, 9575, 92140, 5465, 3174, 23013, 6047, 7629…	1225	727	13528	1.36712	0.998292	0.241993	3.32051
GOTERM_BP_FAT	GO:0051291~protein heterooligomerization	13	0.753623	0.00194062	23590, 3710, 84105, 5604, 7249, 3728, 3480, 57107, 2885, 3416, 3643, 6497, 10801	1225	52	13528	2.76082	0.998774	0.243699	3.49001
GOTERM_BP_FAT	GO:0051262~protein tetramerization	11	0.637681	0.00196582	3480, 57107, 23590, 84105, 81846, 3416, 3643, 10157, 158, 10600, 5214	1225	39	13528	3.11477	0.998876	0.237863	3.53457
GOTERM_BP_FAT	GO:0008037~cell recognition	13	0.753623	0.00320528	148229, 4685, 50863, 152330, 949, 7455, 351, 10666, 10371, 4978, 26047, 3911, 8857	1225	55	13528	2.61023	0.999985	0.346964	5.70206
GOTERM_BP_FAT	GO:0006281~DNA repair	41	2.37681	0.0032241	165918, 23054, 7515, 10856, 286053, 641, 5382, 4968, 7336, 146956, 6117, 2175, 9656, 5889, 51426, 22897, 5427, 26057, 675, 10036, 27030, 672, 55775, 5426, 22944, 5982, 7405, 7158, 10933, 1022, 114799, 10721, 51455, 144715, 3978, 7341, 2547, 64858, 83990, 23411, 64421	1225	284	13528	1.59427	0.999986	0.338175	5.73461
GOTERM_BP_FAT	GO:0010970~microtubule-based transport	9	0.521739	0.00334938	6687, 23499, 4976, 1780, 5604, 5048, 23095, 3831, 351	1225	29	13528	3.42722	0.999991	0.338671	5.95104
GOTERM_BP_FAT	GO:0045449~regulation of transcription	273	15.8261	0.00337791	91661, 10891, 55840, 4520, 3084, 91664, 6871, 347853, 221937, 197407, 1820, 8878, 6497, 56917, 65056, 22807, 146540, 147694, 6493, 1488, 54897, 10336, 26009, 3092, 79816, 339344, 54993, 126626, 79813, 9869, 23261, 165631, 54796, 10626, 405, 1810, 7341, 440519, 10725, 170960, 54799, 4222, 126231, 4775, 27086, 81856, 92140, 23013, 7629, 23119, 2972, 7049, 23394, 4782, 49854, 80714, 4091, 9994, 5158…	1225	2601	13528	1.1591	0.999992	0.331455	6.00027
GOTERM_BP_FAT	GO:0006461~protein complex assembly	65	3.76812	0.00351062	9967, 10891, 84105, 3084, 7249, 158, 5025, 3728, 641, 51174, 3480, 4928, 1387, 10157, 6497, 773, 9441, 3710, 5604, 81846, 4296, 30000, 3092, 64225, 23168, 9056, 2885, 25839, 4088, 23607, 3643, 5214, 55705, 4086, 445372, 23054, 440193, 8518, 9361, 9223, 25909, 2972, 2175, 84790, 3416, 84708, 8522, 5829, 10801, 10036, 23590, 5195, 1871, 5469, 57107, 1022, 2961, 203068, 4629, 56288, 10600, 2969, 916…	1225	505	13528	1.42141	0.999995	0.332722	6.22891
GOTERM_BP_FAT	GO:0070271~protein complex biogenesis	65	3.76812	0.00351062	9967, 10891, 84105, 3084, 7249, 158, 5025, 3728, 641, 51174, 3480, 4928, 1387, 10157, 6497, 773, 9441, 3710, 5604, 81846, 4296, 30000, 3092, 64225, 23168, 9056, 2885, 25839, 4088, 23607, 3643, 5214, 55705, 4086, 445372, 23054, 440193, 8518, 9361, 9223, 25909, 2972, 2175, 84790, 3416, 84708, 8522, 5829, 10801, 10036, 23590, 5195, 1871, 5469, 57107, 1022, 2961, 203068, 4629, 56288, 10600, 2969, 916…	1225	505	13528	1.42141	0.999995	0.332722	6.22891
GOTERM_BP_FAT	GO:0046907~intracellular transport	81	4.69565	0.00357175	9349, 22871, 6726, 26088, 788, 7249, 25924, 6262, 8924, 22878, 1523, 4928, 8773, 10484, 9699, 9698, 29911, 8878, 5584, 84079, 51429, 9590, 10717, 23303, 6399, 146691, 5604, 10239, 473, 200576, 30000, 402569, 9874, 161, 64225, 9117, 162, 408, 9868, 164, 8195, 4976, 9482, 25839, 160, 8411, 55705, 10972, 9980, 5048, 57510, 57222, 23633, 3841, 10427, 7042, 6687, 51808, 4053, 60412, 23095, 10042, 9950…	1225	657	13528	1.3615	0.999996	0.328558	6.33405
GOTERM_BP_FAT	GO:0009725~response to hormone stimulus	50	2.89855	0.00366905	5578, 111, 5914, 2099, 2475, 3480, 3778, 434, 25828, 5584, 675, 26524, 672, 29988, 5604, 5170, 6256, 3490, 6198, 10626, 2885, 3643, 5786, 5140, 2625, 5972, 23054, 2033, 2788, 217, 7042, 5465, 3949, 2274, 109, 108, 8891, 7049, 596, 8503, 2308, 5156, 5566, 2100, 130399, 6272, 2782, 5576, 4067, 83992	1225	367	13528	1.50453	0.999997	0.327271	6.50118
GOTERM_BP_FAT	GO:0006259~DNA metabolic process	65	3.76812	0.00368439	165918, 10856, 286053, 641, 27443, 4928, 56159, 4968, 146956, 6117, 9656, 5889, 51426, 54815, 675, 27030, 672, 22944, 5982, 56953, 7405, 8496, 399687, 114799, 10721, 5937, 7341, 10728, 23411, 23054, 7515, 5558, 51659, 27086, 9361, 9093, 3070, 5382, 7336, 2175, 4782, 84515, 22897, 5427, 26057, 10036, 5426, 55775, 7156, 5469, 7158, 10933, 1022, 51455, 993, 144715, 5001, 11168, 3978, 2547, 64858, 83…	1225	506	13528	1.4186	0.999997	0.320236	6.5275
GOTERM_BP_FAT	GO:0051259~protein oligomerization	28	1.62319	0.00384123	445372, 440193, 84105, 7249, 158, 9361, 5025, 3728, 641, 3480, 3416, 10157, 6497, 84708, 10801, 23590, 3710, 5604, 81846, 5195, 4296, 64225, 57107, 2885, 3643, 10600, 5214, 999	1225	174	13528	1.77708	0.999998	0.323374	6.79623
GOTERM_BP_FAT	GO:0008088~axon cargo transport	7	0.405797	0.00387799	6687, 23499, 4976, 5048, 23095, 3831, 351	1225	18	13528	4.2946	0.999998	0.318264	6.8591
GOTERM_BP_FAT	GO:0045941~positive regulation of transcription	71	4.11594	0.00391251	9967, 4520, 10891, 55840, 84105, 196, 22937, 641, 221937, 23373, 80314, 1387, 8878, 6660, 22807, 6925, 57492, 7589, 22885, 84441, 672, 6688, 25937, 6256, 57591, 405, 10626, 4261, 8631, 4088, 10725, 5451, 5316, 4222, 64324, 2118, 4086, 23054, 2033, 4775, 55160, 9575, 8202, 5715, 5465, 6047, 2274, 2972, 7376, 4782, 10413, 4862, 2308, 2100, 129685, 2737, 1871, 5469, 351, 322, 7158, 10499, 1022, 5553…	1225	564	13528	1.3902	0.999999	0.313256	6.91811
GOTERM_BP_FAT	GO:0033554~cellular response to stress	71	4.11594	0.00425507	165918, 10856, 245711, 286053, 55183, 22937, 641, 50488, 4968, 146956, 6117, 4920, 5585, 9656, 5889, 51426, 7837, 5602, 675, 27030, 672, 22944, 4296, 5982, 6256, 7405, 11184, 116496, 28985, 79915, 9874, 114799, 405, 10721, 7341, 5500, 23411, 11200, 23054, 7515, 16, 9361, 5382, 27113, 7336, 2175, 8891, 5829, 22897, 5427, 8505, 26057, 596, 10036, 5426, 55775, 80254, 322, 7158, 10933, 1022, 51455, 9…	1225	566	13528	1.38529	1	0.328149	7.50179
GOTERM_BP_FAT	GO:0001666~response to hypoxia	23	1.33333	0.00434076	596, 6261, 56997, 1889, 7515, 2033, 817, 4843, 29988, 4842, 2321, 6262, 9361, 5351, 5465, 7042, 3778, 405, 25828, 1387, 4088, 64344, 81	1225	134	13528	1.89549	1	0.326365	7.64724
GOTERM_BP_FAT	GO:0016569~covalent chromatin modification	22	1.27536	0.00438945	2146, 165918, 2033, 10856, 6871, 322, 79813, 3070, 10933, 23168, 80314, 10626, 7324, 79960, 1387, 3065, 29072, 55352, 64324, 10600, 23411, 123169	1225	126	13528	1.92819	1	0.322445	7.72979
GOTERM_BP_FAT	GO:0051270~regulation of cell motion	30	1.73913	0.00449966	284217, 7414, 949, 3909, 7042, 3480, 286205, 10630, 7049, 81, 247, 596, 5156, 582, 5604, 2321, 3690, 54521, 23560, 10371, 6198, 11188, 8195, 4088, 55615, 3643, 3911, 58191, 56288, 4067	1225	193	13528	1.71657	1	0.322323	7.91641
GOTERM_BP_FAT	GO:0051173~positive regulation of nitrogen compound metabolic process	79	4.57971	0.00453206	165918, 9967, 4520, 10891, 55840, 84105, 196, 5025, 22937, 641, 221937, 3480, 80314, 23373, 1387, 8878, 6660, 22807, 6925, 57492, 7589, 22885, 84441, 672, 5604, 6688, 25937, 6256, 57591, 405, 10626, 4261, 8631, 4088, 10725, 3643, 5451, 5316, 4222, 64324, 2118, 4086, 23054, 2033, 4775, 55160, 9575, 8202, 5715, 23576, 5465, 6047, 2274, 2972, 7376, 4782, 10413, 4862, 2308, 5156, 2100, 129685, 2737, …	1225	644	13528	1.35469	1	0.317733	7.97119
GOTERM_BP_FAT	GO:0010557~positive regulation of macromolecule biosynthetic process	80	4.63768	0.00459756	9967, 4520, 10891, 55840, 84105, 943, 84433, 196, 22937, 641, 221937, 2475, 3480, 80314, 23373, 1387, 8878, 6660, 22807, 6925, 57492, 7589, 22885, 84441, 672, 6688, 25937, 6256, 57591, 116496, 6693, 405, 10626, 4261, 8631, 4088, 10725, 3643, 5451, 5316, 4222, 64324, 2118, 4086, 23054, 2033, 4775, 55160, 9575, 8202, 5715, 5465, 7042, 6047, 2274, 2972, 7376, 4782, 10413, 4862, 2308, 5156, 2100, 129…	1225	654	13528	1.35086	1	0.315206	8.08187
GOTERM_BP_FAT	GO:0016310~phosphorylation	95	5.50725	0.00476822	2580, 5894, 5578, 26750, 984, 2475, 56155, 3480, 11329, 23178, 9833, 535, 50488, 4920, 5584, 5585, 5581, 2048, 6093, 5602, 6733, 284086, 26524, 5604, 2321, 5170, 4296, 5607, 5649, 11184, 8394, 9874, 6198, 115701, 147746, 23476, 9706, 5218, 4696, 3643, 5786, 5754, 11200, 55351, 8518, 10420, 51755, 2268, 9578, 6793, 283455, 7042, 2872, 51199, 57118, 80122, 8814, 8992, 7049, 5288, 375449, 85443, 995…	1225	800	13528	1.31139	1	0.318591	8.36964
GOTERM_BP_FAT	GO:0030518~steroid hormone receptor signaling pathway	13	0.753623	0.00506539	10499, 9967, 1022, 6047, 2274, 10891, 23054, 672, 5914, 2099, 2100, 8202, 5469	1225	58	13528	2.47521	1	0.328538	8.86871
GOTERM_BP_FAT	GO:0051146~striated muscle cell differentiation	17	0.985507	0.00515807	10243, 785, 3084, 4842, 92737, 6256, 27086, 10369, 9093, 6272, 351, 4627, 3756, 4629, 4628, 58529, 6640	1225	88	13528	2.13336	1	0.327391	9.02383
GOTERM_BP_FAT	GO:0010628~positive regulation of gene expression	72	4.17391	0.00534693	9967, 4520, 10891, 55840, 84105, 2099, 196, 22937, 641, 221937, 23373, 80314, 1387, 8878, 6660, 22807, 6925, 57492, 7589, 22885, 84441, 672, 6688, 25937, 6256, 57591, 405, 10626, 4261, 8631, 4088, 10725, 5451, 5316, 4222, 64324, 2118, 4086, 23054, 2033, 4775, 55160, 9575, 8202, 5715, 5465, 6047, 2274, 2972, 7376, 4782, 10413, 4862, 2308, 2100, 129685, 2737, 1871, 5469, 351, 322, 7158, 10499, 1022…	1225	581	13528	1.36853	1	0.331161	9.33914
GOTERM_BP_FAT	GO:0007242~intracellular signaling cascade	140	8.11594	0.00602354	10890, 10891, 2099, 9046, 3480, 11329, 8878, 4920, 9656, 6093, 675, 672, 118987, 2321, 1325, 5170, 4296, 200576, 140460, 9874, 29, 79092, 29984, 440279, 8412, 9364, 5972, 9628, 2788, 124274, 9578, 283455, 27314, 10010, 27113, 9162, 221079, 2274, 7421, 109, 108, 7049, 6000, 8567, 116987, 323, 80254, 5566, 5058, 2100, 5150, 10499, 2782, 9175, 5576, 5148, 79772, 23085, 9967, 6655, 23236, 5894, 5578,…	1225	1256	13528	1.23094	1	0.35829	10.4604
GOTERM_BP_FAT	GO:0009719~response to endogenous stimulus	53	3.07246	0.00629299	5578, 111, 5914, 2099, 2475, 3480, 434, 3778, 25828, 5584, 675, 26524, 672, 5604, 29988, 5170, 6256, 6198, 3490, 10626, 2885, 3643, 5786, 4086, 5140, 2625, 23054, 5972, 2033, 2788, 217, 16, 7042, 5465, 3949, 2274, 109, 108, 7049, 8891, 8992, 8503, 596, 2308, 5156, 5566, 130399, 2100, 6272, 2782, 5576, 4067, 83992	1225	405	13528	1.44517	1	0.364834	10.9032
GOTERM_BP_FAT	GO:0016570~histone modification	21	1.21739	0.00645527	2146, 165918, 2033, 10856, 6871, 322, 79813, 10933, 23168, 80314, 10626, 7324, 79960, 1387, 3065, 29072, 55352, 64324, 10600, 23411, 123169	1225	122	13528	1.90089	1	0.366256	11.1689
GOTERM_BP_FAT	GO:0045935~positive regulation of nucleobase, nucleoside, nucleotide and nucleic acid metabolic process	76	4.4058	0.00650939	165918, 9967, 4520, 10891, 55840, 84105, 196, 22937, 641, 221937, 3480, 80314, 23373, 1387, 8878, 6660, 22807, 6925, 57492, 7589, 22885, 84441, 672, 5604, 6688, 25937, 6256, 57591, 405, 10626, 4261, 8631, 4088, 10725, 3643, 5451, 5316, 4222, 64324, 2118, 4086, 23054, 2033, 4775, 55160, 9575, 8202, 5715, 5465, 6047, 2274, 2972, 7376, 4782, 10413, 4862, 2308, 5156, 2100, 129685, 2737, 1871, 5469, 3…	1225	624	13528	1.34501	1	0.362848	11.2574
GOTERM_BP_FAT	GO:0006260~DNA replication	29	1.68116	0.00677752	23054, 5558, 51659, 9093, 641, 4928, 6117, 4782, 84515, 51426, 5427, 675, 10036, 672, 5426, 22944, 7156, 5982, 56953, 5469, 10721, 51455, 5937, 5001, 144715, 993, 3978, 23411, 27000	1225	190	13528	1.68555	1	0.368826	11.6943
GOTERM_BP_FAT	GO:0031328~positive regulation of cellular biosynthetic process	82	4.75362	0.00716404	9967, 4520, 10891, 55840, 84105, 943, 84433, 196, 5025, 22937, 641, 221937, 2475, 3480, 80314, 23373, 1387, 8878, 6660, 22807, 6925, 57492, 7589, 22885, 84441, 672, 6688, 25937, 6256, 57591, 116496, 6693, 405, 10626, 4261, 8631, 4088, 10725, 3643, 5451, 5316, 4222, 64324, 2118, 4086, 23054, 2033, 4775, 55160, 9575, 8202, 5715, 23576, 5465, 6047, 2274, 2972, 7376, 4782, 10413, 4862, 2308, 5156, 21…	1225	685	13528	1.32197	1	0.379454	12.3207
GOTERM_BP_FAT	GO:0009891~positive regulation of biosynthetic process	83	4.81159	0.00728086	9967, 4520, 10891, 55840, 84105, 943, 84433, 196, 5025, 22937, 641, 221937, 2475, 3480, 80314, 23373, 1387, 8878, 6660, 22807, 6925, 57492, 7589, 22885, 84441, 672, 6688, 25937, 6256, 57591, 116496, 6693, 405, 10626, 4261, 8631, 4088, 10725, 3643, 5451, 5316, 4222, 64324, 2118, 4086, 23054, 2033, 4775, 55160, 9575, 8202, 5715, 23576, 5465, 7042, 6047, 2274, 2972, 7376, 4782, 10413, 4862, 2308, 51…	1225	695	13528	1.31884	1	0.378621	12.5092
GOTERM_BP_FAT	GO:0045892~negative regulation of transcription, DNA-dependent	47	2.72464	0.00867214	10049, 27086, 2649, 221937, 92140, 1523, 3070, 5465, 23013, 23408, 80314, 7421, 23119, 6944, 84174, 4782, 6497, 30818, 6925, 54815, 6493, 1488, 9612, 9611, 171392, 56998, 11142, 6688, 5195, 25937, 6256, 339344, 5467, 79813, 10499, 9705, 463, 5978, 4261, 1810, 4088, 3065, 5451, 2186, 64324, 23411, 23316	1225	356	13528	1.45796	1	0.426863	14.7246
GOTERM_BP_FAT	GO:0032583~regulation of gene-specific transcription	22	1.27536	0.00895395	9612, 9611, 10891, 55160, 6688, 5195, 6256, 2100, 22937, 5465, 405, 10626, 7421, 4261, 4088, 3065, 7376, 3643, 2547, 2186, 22807, 23411	1225	134	13528	1.81307	1	0.43127	15.1668
GOTERM_BP_FAT	GO:0007140~male meiosis	7	0.405797	0.0089615	675, 56159, 27030, 2175, 150365, 23304, 5889	1225	21	13528	3.68109	1	0.425779	15.1786
GOTERM_BP_FAT	GO:0008038~neuron recognition	7	0.405797	0.0089615	10371, 4685, 4978, 50863, 152330, 26047, 351	1225	21	13528	3.68109	1	0.425779	15.1786
GOTERM_BP_FAT	GO:0007030~Golgi organization	7	0.405797	0.0089615	64225, 3801, 25839, 5604, 55666, 23345, 9950	1225	21	13528	3.68109	1	0.425779	15.1786
GOTERM_BP_FAT	GO:0007163~establishment or maintenance of cell polarity	11	0.637681	0.0111211	5754, 3480, 23499, 6693, 284217, 4627, 5048, 5584, 56288, 9578, 23332	1225	49	13528	2.4791	1	0.491905	18.4959
GOTERM_BP_FAT	GO:0051276~chromosome organization	60	3.47826	0.0115328	165918, 2146, 2145, 10856, 6871, 64946, 641, 9700, 27443, 80314, 56159, 1387, 6117, 5889, 57492, 9611, 675, 29781, 27030, 473, 121536, 9739, 55193, 79813, 9874, 9869, 23168, 58508, 10626, 29072, 64324, 10728, 23411, 2033, 10363, 54737, 3070, 6944, 55352, 221037, 123169, 10036, 55870, 51742, 80854, 322, 80205, 10933, 23186, 7324, 79960, 3065, 23383, 51780, 2547, 23081, 2186, 10600, 9131, 64421	1225	485	13528	1.36618	1	0.498518	19.1142
GOTERM_BP_FAT	GO:0051253~negative regulation of RNA metabolic process	47	2.72464	0.0115871	10049, 27086, 2649, 221937, 92140, 1523, 3070, 5465, 23013, 23408, 80314, 7421, 23119, 6944, 84174, 4782, 6497, 30818, 6925, 54815, 6493, 1488, 9612, 9611, 171392, 56998, 11142, 6688, 5195, 25937, 6256, 339344, 5467, 79813, 10499, 9705, 463, 5978, 4261, 1810, 4088, 3065, 5451, 2186, 64324, 23411, 23316	1225	362	13528	1.43379	1	0.494247	19.1955
GOTERM_BP_FAT	GO:0045596~negative regulation of cell differentiation	31	1.7971	0.0118665	2146, 57534, 55183, 149041, 84129, 79727, 5465, 387, 1387, 2103, 7049, 7376, 6497, 9657, 3635, 2048, 4155, 55796, 171392, 152330, 3690, 25937, 2737, 5978, 463, 10371, 7267, 8313, 4088, 3065, 23411	1225	216	13528	1.58491	1	0.496717	19.6121
GOTERM_BP_FAT	GO:0006350~transcription	219	12.6957	0.012466	91661, 10891, 4520, 55840, 91664, 6871, 347853, 221937, 197407, 1820, 65056, 22807, 146540, 147694, 6493, 54897, 10336, 26009, 3092, 339344, 54993, 126626, 9869, 23261, 165631, 405, 54796, 1810, 170960, 10725, 126231, 4775, 27086, 81856, 25909, 23013, 7629, 23119, 2972, 23394, 4782, 49854, 80714, 4091, 9994, 51586, 2308, 55870, 140883, 2100, 80854, 80205, 322, 10499, 353088, 55534, 2961, 51780, 1…	1225	2101	13528	1.15111	1	0.508199	20.4994
GOTERM_BP_FAT	GO:0000226~microtubule cytoskeleton organization	23	1.33333	0.0128164	9611, 675, 672, 582, 80254, 55857, 5048, 3832, 11104, 1104, 10426, 56776, 9700, 23499, 4627, 29911, 203068, 83659, 10579, 57610, 23332, 9793, 83992	1225	147	13528	1.72786	1	0.512269	21.0137
GOTERM_BP_FAT	GO:0048193~Golgi vesicle transport	21	1.21739	0.0139271	10972, 9980, 6272, 57222, 10427, 22878, 1523, 64225, 9117, 162, 408, 8773, 10484, 164, 9698, 9482, 160, 25839, 83548, 6399, 9950	1225	131	13528	1.77029	1	0.536179	22.6231
GOTERM_BP_FAT	GO:0006355~regulation of transcription, DNA-dependent	187	10.8406	0.0147937	2146, 91661, 10891, 4520, 91664, 163051, 163050, 2099, 2649, 221937, 347853, 1523, 11016, 1387, 1820, 8878, 6497, 56917, 30818, 22807, 147694, 146540, 54815, 6493, 1488, 22885, 9441, 675, 56998, 11142, 672, 6688, 473, 54993, 339344, 100129842, 79813, 10626, 405, 1810, 7690, 440519, 10725, 5451, 80032, 4222, 64324, 90333, 23316, 126231, 152518, 2625, 4775, 55160, 9575, 27086, 81856, 92140, 23013, …	1225	1773	13528	1.16474	1	0.552313	23.8573
GOTERM_BP_FAT	GO:0030705~cytoskeleton-dependent intracellular transport	11	0.637681	0.0167404	6687, 23499, 4976, 1780, 4627, 5604, 4628, 5048, 23095, 3831, 351	1225	52	13528	2.33608	1	0.591928	26.5623
GOTERM_BP_FAT	GO:0006816~calcium ion transport	22	1.27536	0.0167666	773, 5310, 6261, 117155, 785, 3710, 817, 53373, 9914, 10369, 5025, 6262, 6263, 55584, 491, 140803, 6543, 7421, 123041, 117144, 3932, 7220	1225	142	13528	1.71093	1	0.586923	26.598
GOTERM_BP_FAT	GO:0032868~response to insulin stimulus	17	0.985507	0.0172951	5140, 8503, 2308, 29988, 5170, 130399, 6256, 6272, 2475, 5465, 3480, 6198, 2885, 3643, 5584, 5786, 4067	1225	100	13528	1.87736	1	0.59287	27.3163
GOTERM_BP_FAT	GO:0045944~positive regulation of transcription from RNA polymerase II promoter	47	2.72464	0.0174765	9967, 4520, 23054, 10891, 2033, 4775, 55160, 9575, 196, 22937, 5465, 23373, 80314, 6047, 1387, 8878, 6660, 7376, 4782, 22807, 10413, 4862, 22885, 84441, 2308, 25937, 2100, 6256, 322, 5469, 351, 10499, 1022, 55534, 405, 4286, 4261, 8631, 4088, 10725, 3065, 2547, 5316, 5451, 4222, 338917, 4086	1225	371	13528	1.39901	1	0.591299	27.5611
GOTERM_BP_FAT	GO:0070647~protein modification by small protein conjugation or removal	24	1.3913	0.0174782	165918, 10055, 672, 57534, 10193, 867, 7328, 22888, 5071, 8924, 80204, 7324, 57599, 59343, 7322, 7341, 7336, 23327, 23759, 84708, 10600, 7874, 123169, 25831	1225	160	13528	1.65649	1	0.586002	27.5635
GOTERM_BP_FAT	GO:0000087~M phase of mitotic cell cycle	31	1.7971	0.0190244	81610, 11104, 5048, 1104, 22974, 9221, 984, 9700, 3070, 55165, 157313, 10198, 9793, 22897, 85444, 23244, 8379, 26524, 5604, 80254, 3832, 55193, 11339, 993, 10459, 6249, 23383, 203068, 23607, 10600, 23332, 728642	1225	224	13528	1.52831	1	0.612074	29.62
GOTERM_BP_FAT	GO:0016192~vesicle-mediated transport	68	3.94203	0.0190703	4041, 22871, 26088, 23233, 7249, 949, 22878, 1523, 27443, 8773, 10484, 57586, 9698, 29911, 8878, 5584, 11252, 84079, 10717, 6399, 773, 6455, 10239, 2891, 200576, 3092, 161, 64225, 9117, 408, 162, 164, 9482, 25839, 160, 8723, 8411, 58191, 440279, 23025, 10972, 53353, 9980, 5870, 92737, 10226, 57706, 57222, 30011, 10427, 3949, 60412, 10042, 9950, 27342, 6272, 351, 23431, 9844, 54843, 84067, 4628, 2…	1225	576	13528	1.30372	1	0.607759	29.6803
GOTERM_BP_FAT	GO:0065003~macromolecular complex assembly	77	4.46377	0.0192881	9967, 10891, 84105, 3084, 7249, 158, 5025, 3728, 641, 51174, 3480, 4928, 1387, 10157, 6497, 773, 6733, 9441, 3710, 5604, 6311, 81846, 4296, 30000, 3092, 64225, 54960, 23168, 9056, 2885, 25839, 4088, 23607, 3643, 5214, 55705, 4086, 445372, 6635, 54680, 23054, 8518, 440193, 9361, 9223, 3070, 25909, 51808, 10946, 2972, 2175, 84790, 3416, 84708, 5829, 8522, 10801, 10036, 23590, 6430, 5195, 1871, 5469…	1225	665	13528	1.27869	1	0.606834	29.9652
GOTERM_BP_FAT	GO:0050808~synapse organization	12	0.695652	0.0197182	491, 288, 10243, 773, 22871, 785, 92737, 6640, 10369, 9093, 351, 999	1225	61	13528	2.17245	1	0.609946	30.5248
GOTERM_BP_FAT	GO:0030100~regulation of endocytosis	12	0.695652	0.0197182	5578, 57534, 7249, 23327, 23607, 7376, 867, 11252, 81, 3092, 5878, 949	1225	61	13528	2.17245	1	0.609946	30.5248
GOTERM_BP_FAT	GO:0051656~establishment of organelle localization	13	0.753623	0.0200154	10972, 22871, 5604, 5048, 56776, 9700, 8773, 434, 357, 8195, 4627, 4628, 23095	1225	69	13528	2.08062	1	0.610499	30.909
GOTERM_BP_FAT	GO:0016567~protein ubiquitination	19	1.10145	0.0206982	165918, 10055, 672, 57534, 10193, 867, 7328, 22888, 5071, 8924, 80204, 7324, 7322, 7336, 23327, 23759, 84708, 123169, 25831	1225	119	13528	1.76321	1	0.61802	31.784
GOTERM_BP_FAT	GO:0000902~cell morphogenesis	45	2.6087	0.0207688	5754, 4685, 284217, 5578, 5048, 9578, 1496, 288, 7042, 3480, 10630, 387, 2103, 7049, 1826, 5584, 8522, 2048, 773, 9637, 596, 582, 5604, 2043, 152330, 323, 25937, 6256, 5649, 322, 351, 491, 23499, 6693, 10371, 8195, 357, 146760, 4627, 9706, 4628, 3911, 56288, 23332, 2118	1225	356	13528	1.39592	1	0.614417	31.8739
GOTERM_BP_FAT	GO:0043062~extracellular structure organization	24	1.3913	0.0213658	10243, 773, 8516, 22871, 785, 5156, 92737, 323, 10369, 9093, 7148, 322, 351, 491, 288, 7042, 4811, 51144, 4629, 9509, 7373, 6640, 999, 8434	1225	163	13528	1.626	1	0.620141	32.6295
GOTERM_BP_FAT	GO:0051603~proteolysis involved in cellular protein catabolic process	70	4.05797	0.0220997	165918, 53339, 494188, 5682, 57534, 54455, 9246, 9924, 10193, 286053, 8924, 59343, 55284, 25862, 54708, 197131, 8878, 84676, 23304, 130507, 51132, 10444, 10055, 672, 5690, 5071, 22888, 54620, 140460, 9736, 54926, 55293, 57599, 7341, 23607, 84937, 79016, 25831, 205564, 7326, 867, 51752, 7328, 9361, 10425, 57695, 5715, 56888, 9903, 23295, 7336, 54476, 84196, 23327, 3416, 55666, 84708, 7874, 57646, …	1225	600	13528	1.28838	1	0.627954	33.5475
GOTERM_BP_FAT	GO:0045184~establishment of protein localization	87	5.04348	0.0221672	9349, 22871, 23511, 10890, 6726, 26088, 23233, 7249, 25924, 55275, 8924, 288, 4928, 8773, 10484, 9699, 59343, 29911, 56478, 5584, 9972, 81, 51429, 9590, 10717, 23303, 146691, 2060, 10239, 63971, 473, 2891, 30000, 402569, 93343, 9874, 161, 9117, 162, 164, 9868, 55293, 9688, 25839, 160, 8723, 23682, 5878, 55705, 29886, 5125, 10972, 9980, 53353, 83891, 5870, 57510, 57511, 23633, 3841, 10427, 7042, 5…	1225	769	13528	1.24937	1	0.624402	33.6312
GOTERM_BP_FAT	GO:0030163~protein catabolic process	72	4.17391	0.023789	165918, 53339, 494188, 5682, 57534, 54455, 9246, 9924, 10193, 286053, 8924, 2475, 59343, 55284, 25862, 54708, 197131, 8878, 84676, 23304, 130507, 51132, 10444, 10055, 672, 5690, 54620, 5071, 22888, 140460, 9736, 54926, 55293, 57599, 7341, 23607, 84937, 79016, 25831, 205564, 7326, 867, 51752, 7328, 9361, 10425, 57695, 5715, 56888, 9903, 6687, 23295, 7336, 54476, 84196, 23327, 3416, 55666, 84708, 7…	1225	622	13528	1.27832	1	0.64605	35.6157
GOTERM_BP_FAT	GO:0043067~regulation of programmed cell death	91	5.27536	0.0241712	64802, 6655, 6620, 3084, 5578, 121665, 943, 8743, 84433, 2099, 6262, 5025, 5533, 50650, 3480, 10296, 3778, 56159, 387, 25791, 8878, 158471, 5740, 5584, 81, 30818, 247, 5581, 3635, 6093, 773, 675, 1285, 672, 4296, 5924, 6256, 3092, 57591, 4745, 29, 89846, 6693, 399687, 84334, 4088, 79092, 113419, 55655, 23411, 23786, 11200, 10049, 8382, 16, 9093, 3070, 7042, 57118, 27113, 57099, 7421, 80331, 23394…	1225	812	13528	1.23761	1	0.647415	36.0751
GOTERM_BP_FAT	GO:0044257~cellular protein catabolic process	70	4.05797	0.0243032	165918, 53339, 494188, 5682, 57534, 54455, 9246, 9924, 10193, 286053, 8924, 59343, 55284, 25862, 54708, 197131, 8878, 84676, 23304, 130507, 51132, 10444, 10055, 672, 5690, 5071, 22888, 54620, 140460, 9736, 54926, 55293, 57599, 7341, 23607, 84937, 79016, 25831, 205564, 7326, 867, 51752, 7328, 9361, 10425, 57695, 5715, 56888, 9903, 23295, 7336, 54476, 84196, 23327, 3416, 55666, 84708, 7874, 57646, …	1225	603	13528	1.28197	1	0.644932	36.2331
GOTERM_BP_FAT	GO:0040012~regulation of locomotion	27	1.56522	0.0243663	284217, 5578, 7414, 949, 3909, 7042, 3480, 286205, 10630, 7049, 247, 596, 5156, 582, 5604, 2321, 3690, 54521, 23560, 6198, 11188, 8195, 4088, 55615, 58191, 3643, 3911	1225	192	13528	1.55296	1	0.641439	36.3085
GOTERM_BP_FAT	GO:0048285~organelle fission	31	1.7971	0.0250061	81610, 11104, 5048, 1104, 22974, 9221, 984, 9700, 3070, 55165, 157313, 9793, 22897, 85444, 23244, 8379, 26524, 5604, 80254, 3832, 55193, 11339, 4976, 993, 10459, 6249, 23383, 203068, 23607, 10600, 23332, 728642	1225	229	13528	1.49494	1	0.646686	37.068
GOTERM_BP_FAT	GO:0042981~regulation of apoptosis	90	5.21739	0.0251758	64802, 6655, 6620, 3084, 5578, 121665, 943, 8743, 84433, 2099, 6262, 5025, 5533, 50650, 3480, 10296, 3778, 56159, 387, 25791, 8878, 158471, 5740, 5584, 81, 30818, 247, 5581, 3635, 6093, 773, 675, 1285, 672, 4296, 5924, 6256, 3092, 57591, 4745, 29, 89846, 6693, 399687, 84334, 4088, 79092, 113419, 55655, 23411, 23786, 11200, 10049, 8382, 16, 9093, 3070, 7042, 57118, 27113, 57099, 7421, 80331, 23394…	1225	804	13528	1.23619	1	0.644853	37.268
GOTERM_BP_FAT	GO:0000280~nuclear division	30	1.73913	0.0252686	81610, 11104, 5048, 1104, 22974, 9221, 984, 9700, 3070, 55165, 157313, 9793, 22897, 85444, 23244, 8379, 26524, 5604, 80254, 3832, 55193, 11339, 993, 10459, 6249, 23383, 203068, 23607, 10600, 23332, 728642	1225	220	13528	1.5059	1	0.641923	37.3771
GOTERM_BP_FAT	GO:0007067~mitosis	30	1.73913	0.0252686	81610, 11104, 5048, 1104, 22974, 9221, 984, 9700, 3070, 55165, 157313, 9793, 22897, 85444, 23244, 8379, 26524, 5604, 80254, 3832, 55193, 11339, 993, 10459, 6249, 23383, 203068, 23607, 10600, 23332, 728642	1225	220	13528	1.5059	1	0.641923	37.3771
GOTERM_BP_FAT	GO:0051252~regulation of RNA metabolic process	188	10.8986	0.0257255	2146, 91661, 10891, 4520, 91664, 163051, 163050, 2099, 2649, 221937, 347853, 1523, 11016, 1387, 1820, 8878, 6497, 56917, 30818, 22807, 147694, 146540, 54815, 6493, 1488, 22885, 9441, 675, 56998, 11142, 672, 6688, 473, 54993, 339344, 100129842, 79813, 10626, 405, 1810, 7690, 440519, 10725, 5451, 80032, 4222, 64324, 90333, 23316, 126231, 152518, 2625, 4775, 55160, 9575, 27086, 81856, 92140, 23013, …	1225	1813	13528	1.14514	1	0.644347	37.9117
GOTERM_BP_FAT	GO:0006310~DNA recombination	17	0.985507	0.0263742	675, 23054, 27030, 672, 10856, 22944, 286053, 27086, 641, 56159, 11168, 3978, 146956, 6117, 2547, 5889, 64421	1225	105	13528	1.78796	1	0.649422	38.6635
GOTERM_BP_FAT	GO:0010941~regulation of cell death	91	5.27536	0.0264963	64802, 6655, 6620, 3084, 5578, 121665, 943, 8743, 84433, 2099, 6262, 5025, 5533, 50650, 3480, 10296, 3778, 56159, 387, 25791, 8878, 158471, 5740, 5584, 81, 30818, 247, 5581, 3635, 6093, 773, 675, 1285, 672, 4296, 5924, 6256, 3092, 57591, 4745, 29, 89846, 6693, 399687, 84334, 4088, 79092, 113419, 55655, 23411, 23786, 11200, 10049, 8382, 16, 9093, 3070, 7042, 57118, 27113, 57099, 7421, 80331, 23394…	1225	815	13528	1.23305	1	0.64699	38.8039
GOTERM_BP_FAT	GO:0010604~positive regulation of macromolecule metabolic process	95	5.50725	0.0269818	165918, 9967, 4520, 10891, 55840, 84105, 5578, 5682, 943, 84433, 2099, 196, 22937, 221937, 641, 2475, 3480, 80314, 23373, 1387, 8878, 6660, 22807, 6925, 57492, 7589, 22885, 84441, 672, 5604, 5690, 6688, 25937, 6256, 57591, 116496, 6693, 405, 10626, 4261, 8631, 4088, 79092, 10725, 3643, 5316, 5451, 4222, 64324, 2118, 4086, 23054, 1889, 2033, 4775, 55160, 9575, 9093, 8202, 5715, 5465, 7042, 6047, 2…	1225	857	13528	1.22417	1	0.649648	39.3597
GOTERM_BP_FAT	GO:0000910~cytokinesis	9	0.521739	0.0283909	27443, 6093, 25909, 675, 23157, 4627, 4628, 56776, 9700	1225	41	13528	2.42413	1	0.664539	40.9457
GOTERM_BP_FAT	GO:0032446~protein modification by small protein conjugation	20	1.15942	0.0285109	165918, 10055, 672, 57534, 10193, 867, 7328, 22888, 5071, 8924, 80204, 7324, 7322, 7341, 7336, 23327, 23759, 84708, 123169, 25831	1225	132	13528	1.67322	1	0.662102	41.0789
GOTERM_BP_FAT	GO:0045132~meiotic chromosome segregation	4	0.231884	0.0292519	56159, 5889, 56776, 9700	1225	8	13528	5.52163	1	0.667681	41.8954
GOTERM_BP_FAT	GO:0030010~establishment of cell polarity	6	0.347826	0.0295271	5754, 3480, 284217, 4627, 5048, 5584	1225	20	13528	3.31298	1	0.667245	42.1959
GOTERM_BP_FAT	GO:0048678~response to axon injury	6	0.347826	0.0295271	596, 25828, 146760, 5604, 6256, 4067	1225	20	13528	3.31298	1	0.667245	42.1959
GOTERM_BP_FAT	GO:0043967~histone H4 acetylation	6	0.347826	0.0295271	10933, 80314, 10626, 79960, 10856, 322	1225	20	13528	3.31298	1	0.667245	42.1959
GOTERM_BP_FAT	GO:0007528~neuromuscular junction development	6	0.347826	0.0295271	10243, 785, 6640, 10369, 9093, 351	1225	20	13528	3.31298	1	0.667245	42.1959
GOTERM_BP_FAT	GO:0007126~meiosis	16	0.927536	0.0297955	51207, 675, 27030, 1762, 7156, 150365, 56776, 9700, 734, 56159, 109, 4627, 6117, 2175, 23304, 5889	1225	98	13528	1.80298	1	0.666733	42.4875
GOTERM_BP_FAT	GO:0051327~M phase of meiotic cell cycle	16	0.927536	0.0297955	51207, 675, 27030, 1762, 7156, 150365, 56776, 9700, 734, 56159, 109, 4627, 6117, 2175, 23304, 5889	1225	98	13528	1.80298	1	0.666733	42.4875
GOTERM_BP_FAT	GO:0043068~positive regulation of programmed cell death	52	3.01449	0.0305912	6655, 5578, 8743, 943, 6262, 5533, 50650, 3778, 25791, 8878, 158471, 5740, 247, 3635, 5581, 675, 672, 1285, 4296, 5924, 6256, 3092, 4745, 29, 89846, 6693, 84334, 4088, 113419, 23786, 11200, 9093, 7042, 27113, 7421, 9994, 596, 26230, 11214, 91, 323, 29115, 51741, 6272, 51118, 351, 322, 10285, 120892, 203068, 3932, 9131	1225	433	13528	1.32621	1	0.672694	43.344
GOTERM_BP_FAT	GO:0043523~regulation of neuron apoptosis	15	0.869565	0.0309771	64802, 6093, 773, 596, 6620, 121665, 4296, 2100, 16, 2099, 7042, 387, 80331, 23394, 30818	1225	90	13528	1.84054	1	0.673562	43.7551
GOTERM_BP_FAT	GO:0030334~regulation of cell migration	24	1.3913	0.031122	596, 5156, 284217, 5604, 7414, 2321, 3690, 949, 54521, 3909, 23560, 7042, 3480, 286205, 6198, 11188, 10630, 4088, 7049, 55615, 58191, 3643, 3911, 247	1225	169	13528	1.56827	1	0.671545	43.9087
GOTERM_BP_FAT	GO:0015031~protein transport	85	4.92754	0.0320959	9349, 22871, 23511, 10890, 6726, 26088, 23233, 7249, 25924, 55275, 8924, 4928, 8773, 10484, 9699, 59343, 29911, 56478, 5584, 9972, 81, 51429, 9590, 10717, 23303, 146691, 2060, 10239, 63971, 473, 30000, 402569, 93343, 9874, 161, 9117, 162, 164, 9868, 55293, 9688, 25839, 160, 8723, 23682, 5878, 55705, 29886, 5125, 10972, 9980, 53353, 83891, 5870, 57510, 57511, 23633, 3841, 10427, 7042, 51808, 27314…	1225	762	13528	1.23186	1	0.679273	44.9309
GOTERM_BP_FAT	GO:0010942~positive regulation of cell death	52	3.01449	0.0328955	6655, 5578, 8743, 943, 6262, 5533, 50650, 3778, 25791, 8878, 158471, 5740, 247, 3635, 5581, 675, 672, 1285, 4296, 5924, 6256, 3092, 4745, 29, 89846, 6693, 84334, 4088, 113419, 23786, 11200, 9093, 7042, 27113, 7421, 9994, 596, 26230, 11214, 91, 323, 29115, 51741, 6272, 51118, 351, 322, 10285, 120892, 203068, 3932, 9131	1225	435	13528	1.32011	1	0.684727	45.757
GOTERM_BP_FAT	GO:0009890~negative regulation of biosynthetic process	66	3.82609	0.0330548	84108, 5064, 6726, 5578, 3084, 22937, 2649, 641, 221937, 1523, 23408, 80314, 84174, 6497, 30818, 3635, 51132, 6493, 6925, 54815, 1488, 9612, 773, 9611, 675, 56998, 11142, 672, 6688, 3690, 25937, 6256, 339344, 79813, 9705, 5978, 4261, 1810, 7341, 4088, 5451, 64324, 23411, 23316, 10049, 27086, 92140, 3070, 5465, 23013, 7421, 23119, 6944, 8891, 7376, 4782, 171392, 5195, 5467, 2737, 322, 23560, 10499…	1225	573	13528	1.272	1	0.682892	45.92
GOTERM_BP_FAT	GO:0010629~negative regulation of gene expression	59	3.42029	0.0333509	84108, 3084, 389421, 2649, 221937, 1523, 23408, 80314, 84174, 6497, 30818, 6925, 51132, 6493, 54815, 1488, 9612, 9611, 56998, 11142, 672, 6688, 25937, 6256, 339344, 79813, 9705, 5978, 4261, 1810, 7341, 4088, 5451, 3643, 64324, 23411, 4086, 23316, 10049, 57510, 27086, 79727, 92140, 5465, 3070, 23013, 7421, 23119, 6944, 7376, 4782, 171392, 5195, 5467, 2737, 10499, 463, 3065, 2186	1225	504	13528	1.29276	1	0.682608	46.2221
GOTERM_BP_FAT	GO:0000904~cell morphogenesis involved in differentiation	32	1.85507	0.0334351	4685, 5578, 5048, 1496, 288, 7042, 3480, 2103, 1826, 7049, 2048, 773, 9637, 596, 582, 152330, 2043, 323, 6256, 5649, 322, 351, 491, 23499, 10371, 146760, 4627, 9706, 4628, 3911, 56288, 2118	1225	244	13528	1.4483	1	0.679987	46.3078
GOTERM_BP_FAT	GO:0016197~endosome transport	11	0.637681	0.0338566	9980, 160, 29911, 84067, 8878, 8411, 10042, 200576, 84079, 6272, 23085	1225	58	13528	2.09441	1	0.681111	46.7343
GOTERM_BP_FAT	GO:0032989~cellular component morphogenesis	48	2.78261	0.0340368	5754, 4685, 284217, 5578, 5048, 9578, 1496, 288, 7042, 3480, 10630, 387, 2103, 7049, 1826, 5584, 8522, 2048, 773, 9637, 596, 582, 5604, 2043, 152330, 323, 25937, 6256, 5649, 322, 351, 491, 23499, 6693, 10371, 8195, 357, 4976, 146760, 4627, 9706, 4629, 4628, 58529, 3911, 56288, 23332, 2118	1225	397	13528	1.33521	1	0.679591	46.9157
GOTERM_BP_FAT	GO:0043632~modification-dependent macromolecule catabolic process	66	3.82609	0.0346417	165918, 53339, 494188, 5682, 57534, 54455, 9246, 9924, 10193, 286053, 8924, 59343, 55284, 25862, 54708, 197131, 8878, 84676, 23304, 130507, 51132, 10444, 10055, 672, 5690, 5071, 22888, 54620, 140460, 9736, 54926, 55293, 57599, 7341, 23607, 84937, 79016, 25831, 205564, 7326, 867, 7328, 9361, 10425, 57695, 5715, 56888, 9903, 23295, 7336, 54476, 84196, 23327, 55666, 84708, 7874, 57646, 27342, 9730, …	1225	574	13528	1.26978	1	0.68267	47.5204
GOTERM_BP_FAT	GO:0019941~modification-dependent protein catabolic process	66	3.82609	0.0346417	165918, 53339, 494188, 5682, 57534, 54455, 9246, 9924, 10193, 286053, 8924, 59343, 55284, 25862, 54708, 197131, 8878, 84676, 23304, 130507, 51132, 10444, 10055, 672, 5690, 5071, 22888, 54620, 140460, 9736, 54926, 55293, 57599, 7341, 23607, 84937, 79016, 25831, 205564, 7326, 867, 7328, 9361, 10425, 57695, 5715, 56888, 9903, 23295, 7336, 54476, 84196, 23327, 55666, 84708, 7874, 57646, 27342, 9730, …	1225	574	13528	1.26978	1	0.68267	47.5204
GOTERM_BP_FAT	GO:0048747~muscle fiber development	8	0.463768	0.0346711	10243, 785, 92737, 4629, 6640, 10369, 9093, 351	1225	35	13528	2.52417	1	0.679563	47.5496
GOTERM_BP_FAT	GO:0006325~chromatin organization	46	2.66667	0.0347449	165918, 2146, 2145, 2033, 10856, 10363, 6871, 54737, 3070, 27443, 80314, 1387, 6944, 55352, 221037, 123169, 57492, 9611, 10036, 55870, 51742, 473, 121536, 9739, 80854, 55193, 322, 79813, 80205, 9874, 9869, 10933, 23186, 23168, 10626, 7324, 79960, 58508, 29072, 3065, 51780, 23081, 2186, 64324, 10600, 23411	1225	378	13528	1.34389	1	0.676959	47.6229
GOTERM_BP_FAT	GO:0051321~meiotic cell cycle	16	0.927536	0.0349393	51207, 675, 27030, 1762, 7156, 150365, 56776, 9700, 734, 56159, 109, 4627, 6117, 2175, 23304, 5889	1225	100	13528	1.76692	1	0.675667	47.8154
GOTERM_BP_FAT	GO:0046058~cAMP metabolic process	6	0.347826	0.0359539	5151, 5140, 785, 109, 108, 111	1225	21	13528	3.15522	1	0.682966	48.8096
GOTERM_BP_FAT	GO:0048741~skeletal muscle fiber development	7	0.405797	0.0361799	10243, 785, 92737, 6640, 10369, 9093, 351	1225	28	13528	2.76082	1	0.681996	49.0287
GOTERM_BP_FAT	GO:0051640~organelle localization	15	0.869565	0.0365496	10972, 22871, 5604, 5048, 56776, 9700, 8773, 51199, 434, 357, 8195, 4627, 4628, 23095, 10579	1225	92	13528	1.80053	1	0.682502	49.3851
GOTERM_BP_FAT	GO:0000278~mitotic cell cycle	45	2.6087	0.0367171	81610, 5682, 5048, 245711, 11104, 1104, 22974, 9221, 5715, 984, 641, 9700, 3070, 55165, 157313, 10198, 9793, 85444, 22897, 23244, 8872, 8379, 596, 817, 26524, 5604, 5426, 91, 80254, 3832, 5690, 4296, 55193, 351, 11339, 7324, 993, 10459, 6249, 5500, 203068, 23383, 23607, 10600, 23332, 728642, 27000	1225	370	13528	1.3431	1	0.68096	49.5457
GOTERM_BP_FAT	GO:0043434~response to peptide hormone stimulus	22	1.27536	0.0374406	5140, 596, 8503, 2308, 5578, 29988, 5170, 130399, 6256, 6272, 2475, 5465, 3480, 6198, 10626, 2885, 8891, 3643, 5584, 5786, 4067, 83992	1225	154	13528	1.57761	1	0.684994	50.2343
GOTERM_BP_FAT	GO:0010558~negative regulation of macromolecule biosynthetic process	63	3.65217	0.0377532	84108, 6726, 5578, 3084, 2649, 641, 221937, 1523, 23408, 80314, 84174, 6497, 30818, 3635, 51132, 6493, 6925, 54815, 1488, 9612, 9611, 675, 56998, 11142, 672, 6688, 3690, 25937, 6256, 339344, 79813, 9705, 5978, 4261, 1810, 7341, 4088, 5451, 64324, 23411, 23316, 10049, 27086, 92140, 5465, 3070, 23013, 7421, 23119, 6944, 8891, 7376, 4782, 171392, 5195, 5467, 2737, 322, 23560, 10499, 463, 3065, 2186	1225	547	13528	1.27189	1	0.6849	50.529
GOTERM_BP_FAT	GO:0043065~positive regulation of apoptosis	51	2.95652	0.0391786	6655, 5578, 8743, 943, 6262, 5533, 50650, 3778, 25791, 8878, 158471, 5740, 247, 3635, 5581, 675, 672, 1285, 4296, 5924, 6256, 3092, 4745, 29, 89846, 6693, 84334, 4088, 113419, 23786, 11200, 9093, 7042, 27113, 7421, 9994, 596, 26230, 11214, 91, 323, 29115, 51741, 6272, 51118, 351, 322, 10285, 203068, 9131, 3932	1225	430	13528	1.30978	1	0.695478	51.8521
GOTERM_BP_FAT	GO:0016481~negative regulation of transcription	54	3.13043	0.0392373	84108, 3084, 2649, 221937, 1523, 23408, 80314, 84174, 6497, 30818, 6925, 51132, 6493, 54815, 1488, 9612, 9611, 56998, 11142, 672, 6688, 25937, 6256, 339344, 79813, 5978, 9705, 4261, 1810, 7341, 4088, 5451, 64324, 23411, 23316, 10049, 27086, 5465, 3070, 92140, 23013, 7421, 23119, 6944, 7376, 4782, 171392, 5195, 2737, 5467, 10499, 463, 3065, 2186	1225	459	13528	1.29921	1	0.692921	51.9059
GOTERM_BP_FAT	GO:0043933~macromolecular complex subunit organization	79	4.57971	0.0398018	9967, 10891, 84105, 3084, 7249, 158, 5025, 949, 64946, 3728, 641, 51174, 3480, 4928, 1387, 10157, 6497, 773, 6733, 9441, 3710, 5604, 6311, 81846, 4296, 30000, 3092, 64225, 54960, 23168, 9056, 2885, 25839, 4088, 23607, 3643, 5214, 55705, 4086, 445372, 6635, 54680, 23054, 8518, 440193, 9361, 9223, 3070, 25909, 51808, 10946, 2972, 2175, 84790, 3416, 84708, 5829, 8522, 10801, 10036, 23590, 6430, 5195…	1225	710	13528	1.22876	1	0.695118	52.42
GOTERM_BP_FAT	GO:0030521~androgen receptor signaling pathway	8	0.463768	0.0398021	9967, 1022, 6047, 2274, 10891, 672, 8202, 5469	1225	36	13528	2.45406	1	0.692063	52.4203
GOTERM_BP_FAT	GO:0030155~regulation of cell adhesion	20	1.15942	0.0398077	136227, 5140, 1600, 596, 284217, 3084, 5604, 7249, 53616, 3909, 23560, 7042, 5291, 6693, 2246, 4811, 4088, 51144, 3911, 5276	1225	137	13528	1.61216	1	0.689078	52.4254
GOTERM_BP_FAT	GO:0007141~male meiosis I	4	0.231884	0.0409803	675, 150365, 23304, 5889	1225	9	13528	4.90812	1	0.696814	53.4768
GOTERM_BP_FAT	GO:0001738~morphogenesis of a polarized epithelium	4	0.231884	0.0409803	5754, 284217, 3911, 9620	1225	9	13528	4.90812	1	0.696814	53.4768
GOTERM_BP_FAT	GO:0010869~regulation of receptor biosynthetic process	4	0.231884	0.0409803	5465, 3065, 3690, 22937	1225	9	13528	4.90812	1	0.696814	53.4768
GOTERM_BP_FAT	GO:0033574~response to testosterone stimulus	4	0.231884	0.0409803	6198, 3643, 217, 2100	1225	9	13528	4.90812	1	0.696814	53.4768
GOTERM_BP_FAT	GO:0043543~protein amino acid acylation	11	0.637681	0.0415972	10933, 4836, 80314, 10626, 79960, 1387, 2033, 10856, 6871, 80155, 322	1225	60	13528	2.0246	1	0.699356	54.021
GOTERM_BP_FAT	GO:0055002~striated muscle cell development	10	0.57971	0.0419477	10243, 785, 92737, 4629, 4628, 58529, 6640, 10369, 9093, 351	1225	52	13528	2.1237	1	0.699504	54.3275
GOTERM_BP_FAT	GO:0009755~hormone-mediated signaling	10	0.57971	0.0419477	434, 2782, 109, 5972, 108, 26524, 5576, 111, 2788, 5566	1225	52	13528	2.1237	1	0.699504	54.3275
GOTERM_BP_FAT	GO:0006473~protein amino acid acetylation	10	0.57971	0.0419477	10933, 80314, 10626, 79960, 1387, 2033, 10856, 6871, 80155, 322	1225	52	13528	2.1237	1	0.699504	54.3275
GOTERM_BP_FAT	GO:0046824~positive regulation of nucleocytoplasmic transport	6	0.347826	0.0431763	10913, 387, 4088, 5566, 2737, 999	1225	22	13528	3.0118	1	0.707221	55.3868
GOTERM_BP_FAT	GO:0051300~spindle pole body organization	3	0.173913	0.04337	3832, 55857, 9793	1225	4	13528	8.28245	1	0.705977	55.5517
GOTERM_BP_FAT	GO:0051290~protein heterotetramerization	3	0.173913	0.04337	57107, 23590, 3643	1225	4	13528	8.28245	1	0.705977	55.5517
GOTERM_BP_FAT	GO:0042692~muscle cell differentiation	18	1.04348	0.0449235	10243, 785, 3084, 4842, 92737, 6256, 27086, 10369, 9093, 6272, 23345, 351, 4627, 3756, 4629, 4628, 58529, 6640	1225	121	13528	1.6428	1	0.716033	56.8534
GOTERM_BP_FAT	GO:0044265~cellular macromolecule catabolic process	80	4.63768	0.0464609	165918, 53339, 494188, 5682, 57534, 54455, 389421, 9246, 10193, 9924, 286053, 8924, 27443, 4968, 59343, 55284, 25862, 54708, 197131, 6117, 8878, 84676, 23304, 130507, 10444, 51132, 10055, 672, 5690, 54620, 5071, 22888, 140460, 9736, 5073, 54926, 55293, 57599, 7341, 23607, 84937, 549, 79016, 25831, 205564, 7326, 867, 51752, 7328, 9361, 57695, 10425, 79727, 56888, 5715, 9903, 3949, 23295, 84196, 73…	1225	725	13528	1.21857	1	0.725489	58.106
GOTERM_BP_FAT	GO:0022604~regulation of cell morphogenesis	19	1.10145	0.0480754	773, 5064, 57689, 11217, 7042, 89846, 10371, 7267, 10630, 387, 445815, 4627, 4088, 4628, 7049, 57194, 8522, 4086, 4155, 2048	1225	131	13528	1.60169	1	0.735086	59.3844
GOTERM_BP_FAT	GO:0043467~regulation of generation of precursor metabolites and energy	7	0.405797	0.0489237	405, 4843, 5500, 5566, 245711, 3643, 11319, 2475	1225	30	13528	2.57676	1	0.738652	60.0412
GOTERM_BP_FAT	GO:0007090~regulation of S phase of mitotic cell cycle	5	0.289855	0.0502856	675, 323, 1104, 322, 4091	1225	16	13528	3.45102	1	0.745797	61.0748
GOTERM_BP_FAT	GO:0006366~transcription from RNA polymerase II promoter	30	1.73913	0.0507239	9967, 2625, 10891, 23054, 4775, 9070, 6871, 196, 10522, 5465, 3174, 6239, 6660, 4782, 80714, 9611, 9441, 55870, 1871, 5469, 463, 1022, 27125, 405, 2961, 10725, 64344, 11319, 2969, 8178	1225	234	13528	1.4158	1	0.74623	61.4019
GOTERM_BP_FAT	GO:0008104~protein localization	95	5.50725	0.0508176	9349, 5064, 22871, 23511, 10890, 6726, 26088, 23233, 7249, 25924, 55275, 8924, 288, 4928, 8773, 10484, 9699, 59343, 29911, 8878, 56478, 5584, 9972, 81, 51429, 9590, 10717, 23303, 146691, 27030, 2060, 10239, 63971, 473, 2891, 200576, 30000, 402569, 93343, 9874, 161, 9117, 162, 164, 9868, 55293, 9688, 25839, 160, 81693, 8723, 23682, 5878, 55705, 29886, 5125, 10972, 9980, 53353, 83891, 5870, 2317, 1…	1225	882	13528	1.18947	1	0.744241	61.4716
GOTERM_BP_FAT	GO:0032147~activation of protein kinase activity	17	0.985507	0.0510087	3084, 111, 5566, 2321, 5170, 4296, 11184, 7042, 9162, 9175, 109, 108, 5576, 10454, 79092, 3643, 56288	1225	114	13528	1.6468	1	0.742952	61.6132
GOTERM_BP_FAT	GO:0009187~cyclic nucleotide metabolic process	8	0.463768	0.0514868	491, 5151, 5140, 5141, 785, 109, 108, 111	1225	38	13528	2.3249	1	0.743681	61.9653
GOTERM_BP_FAT	GO:0048858~cell projection morphogenesis	31	1.7971	0.0542117	4685, 5578, 5048, 1496, 288, 3480, 1826, 8522, 2048, 773, 9637, 596, 582, 5604, 152330, 2043, 323, 25937, 6256, 5649, 322, 351, 23499, 10371, 8195, 146760, 9706, 4628, 3911, 56288, 2118	1225	245	13528	1.39731	1	0.759441	63.9146
GOTERM_BP_FAT	GO:0051293~establishment of spindle localization	4	0.231884	0.0546978	4627, 5048, 56776, 9700	1225	10	13528	4.41731	1	0.760058	64.2523
GOTERM_BP_FAT	GO:0045022~early endosome to late endosome transport	4	0.231884	0.0546978	29911, 84067, 8411, 84079	1225	10	13528	4.41731	1	0.760058	64.2523
GOTERM_BP_FAT	GO:0051653~spindle localization	4	0.231884	0.0546978	4627, 5048, 56776, 9700	1225	10	13528	4.41731	1	0.760058	64.2523
GOTERM_BP_FAT	GO:0032401~establishment of melanosome localization	4	0.231884	0.0546978	434, 357, 8195, 5604	1225	10	13528	4.41731	1	0.760058	64.2523
GOTERM_BP_FAT	GO:0031327~negative regulation of cellular biosynthetic process	63	3.65217	0.0566361	84108, 5064, 6726, 5578, 3084, 2649, 641, 221937, 1523, 23408, 80314, 84174, 6497, 30818, 3635, 51132, 6493, 6925, 54815, 1488, 9612, 773, 9611, 675, 56998, 11142, 672, 6688, 25937, 6256, 339344, 79813, 9705, 5978, 4261, 1810, 7341, 4088, 5451, 64324, 23411, 23316, 10049, 27086, 92140, 5465, 3070, 23013, 7421, 23119, 6944, 8891, 7376, 4782, 171392, 5195, 5467, 2737, 23560, 10499, 463, 3065, 2186	1225	561	13528	1.24015	1	0.769762	65.5693
GOTERM_BP_FAT	GO:0051272~positive regulation of cell motion	15	0.869565	0.0575119	596, 5156, 5604, 2321, 949, 7042, 3480, 6198, 10630, 4088, 55615, 3643, 58191, 81, 4067	1225	98	13528	1.6903	1	0.772642	66.1492
GOTERM_BP_FAT	GO:0032990~cell part morphogenesis	32	1.85507	0.0576548	4685, 5578, 5048, 1496, 288, 3480, 1826, 8522, 2048, 773, 9637, 596, 582, 5604, 152330, 2043, 323, 25937, 6256, 5649, 322, 351, 23499, 10371, 8195, 4976, 146760, 9706, 4628, 3911, 56288, 2118	1225	256	13528	1.38041	1	0.77107	66.2429
GOTERM_BP_FAT	GO:0033555~multicellular organismal response to stress	8	0.463768	0.0580586	2897, 773, 596, 4842, 2788, 2100, 30818, 5649	1225	39	13528	2.26529	1	0.771077	66.5065
GOTERM_BP_FAT	GO:0000122~negative regulation of transcription from RNA polymerase II promoter	33	1.91304	0.0585933	27086, 2649, 5465, 1523, 92140, 80314, 7421, 6944, 4782, 84174, 6497, 30818, 6925, 6493, 9612, 9611, 56998, 11142, 6688, 25937, 6256, 339344, 5467, 79813, 10499, 9705, 463, 4261, 1810, 4088, 3065, 2186, 64324	1225	266	13528	1.37003	1	0.771864	66.8525
GOTERM_BP_FAT	GO:0045934~negative regulation of nucleobase, nucleoside, nucleotide and nucleic acid metabolic process	58	3.36232	0.0588192	84108, 5064, 3084, 2649, 641, 221937, 1523, 23408, 80314, 84174, 6497, 30818, 6925, 51132, 6493, 54815, 1488, 9612, 9611, 675, 56998, 11142, 672, 6688, 25937, 6256, 339344, 79813, 9705, 5978, 4261, 1810, 7341, 4088, 5451, 64324, 23411, 23316, 10049, 27086, 92140, 5465, 3070, 23013, 7421, 23119, 6944, 7376, 4782, 171392, 5195, 5467, 2737, 23560, 10499, 463, 3065, 2186	1225	512	13528	1.25099	1	0.770818	66.9977
GOTERM_BP_FAT	GO:0048667~cell morphogenesis involved in neuron differentiation	27	1.56522	0.0594223	4685, 5578, 5048, 1496, 288, 3480, 1826, 2048, 773, 9637, 596, 582, 152330, 2043, 323, 6256, 5649, 322, 351, 491, 23499, 10371, 146760, 9706, 4628, 56288, 2118	1225	209	13528	1.42664	1	0.771999	67.3822
GOTERM_BP_FAT	GO:0001101~response to acid	6	0.347826	0.0600509	6198, 596, 8992, 16, 4067, 2475	1225	24	13528	2.76082	1	0.773307	67.7786
GOTERM_BP_FAT	GO:0006297~nucleotide-excision repair, DNA gap filling	5	0.289855	0.0612108	5427, 3978, 5426, 6117, 5982	1225	17	13528	3.24802	1	0.777607	68.498
GOTERM_BP_FAT	GO:0034199~activation of protein kinase A activity	5	0.289855	0.0612108	109, 108, 5576, 111, 5566	1225	17	13528	3.24802	1	0.777607	68.498
GOTERM_BP_FAT	GO:0043200~response to amino acid stimulus	5	0.289855	0.0612108	6198, 8992, 16, 4067, 2475	1225	17	13528	3.24802	1	0.777607	68.498
GOTERM_BP_FAT	GO:0042307~positive regulation of protein import into nucleus	5	0.289855	0.0612108	10913, 387, 4088, 2737, 999	1225	17	13528	3.24802	1	0.777607	68.498
GOTERM_BP_FAT	GO:0045859~regulation of protein kinase activity	41	2.37681	0.0624662	1600, 3084, 5578, 111, 7249, 245711, 9093, 2475, 641, 7042, 9162, 109, 108, 5585, 8567, 57732, 171392, 11142, 26524, 5604, 5566, 2321, 5170, 54900, 4296, 5058, 5649, 11184, 351, 23560, 5291, 1022, 9175, 993, 5576, 5500, 79092, 10454, 5148, 3643, 56288, 896	1225	345	13528	1.31239	1	0.782302	69.2596
GOTERM_BP_FAT	GO:0055001~muscle cell development	10	0.57971	0.0627513	10243, 785, 92737, 4629, 4628, 58529, 6640, 10369, 9093, 351	1225	56	13528	1.97201	1	0.781597	69.4301
GOTERM_BP_FAT	GO:0051153~regulation of striated muscle cell differentiation	7	0.405797	0.0641116	2146, 463, 55796, 596, 3084, 1286, 3065	1225	32	13528	2.41571	1	0.786688	70.2313
GOTERM_BP_FAT	GO:0032582~negative regulation of gene-specific transcription	9	0.521739	0.0644286	5465, 9612, 9611, 7421, 4261, 4088, 3065, 5195, 6256	1225	48	13528	2.07061	1	0.786149	70.4152
GOTERM_BP_FAT	GO:0016573~histone acetylation	9	0.521739	0.0644286	10933, 80314, 10626, 79960, 1387, 2033, 10856, 6871, 322	1225	48	13528	2.07061	1	0.786149	70.4152
GOTERM_BP_FAT	GO:0032835~glomerulus development	3	0.173913	0.0679994	596, 4811, 25937	1225	5	13528	6.62596	1	0.802135	72.4134
GOTERM_BP_FAT	GO:0034330~cell junction organization	10	0.57971	0.068819	7042, 596, 357, 10420, 4088, 7414, 5170, 3690, 3911, 5584	1225	57	13528	1.93741	1	0.803982	72.8537
GOTERM_BP_FAT	GO:0050680~negative regulation of epithelial cell proliferation	6	0.347826	0.0697056	7042, 675, 7249, 7049, 2100, 5467	1225	25	13528	2.65038	1	0.806108	73.3225
GOTERM_BP_FAT	GO:0015850~organic alcohol transport	6	0.347826	0.0697056	80055, 364, 11188, 29988, 5071, 84641	1225	25	13528	2.65038	1	0.806108	73.3225
GOTERM_BP_FAT	GO:0014706~striated muscle tissue development	17	0.985507	0.0701004	10243, 785, 2033, 3084, 92737, 6256, 27086, 10369, 9093, 351, 7042, 6840, 387, 4629, 4628, 7049, 6640	1225	119	13528	1.57761	1	0.805886	73.5288
GOTERM_BP_FAT	GO:0030520~estrogen receptor signaling pathway	4	0.231884	0.0702959	23054, 5914, 2099, 2100	1225	11	13528	4.01573	1	0.80473	73.6304
GOTERM_BP_FAT	GO:0051905~establishment of pigment granule localization	4	0.231884	0.0702959	434, 357, 8195, 5604	1225	11	13528	4.01573	1	0.80473	73.6304
GOTERM_BP_FAT	GO:0048812~neuron projection morphogenesis	27	1.56522	0.0712676	4685, 5578, 5048, 1496, 288, 3480, 1826, 8522, 2048, 773, 9637, 596, 152330, 2043, 5604, 323, 6256, 5649, 322, 351, 23499, 10371, 146760, 9706, 4628, 56288, 2118	1225	213	13528	1.39985	1	0.807203	74.1299
GOTERM_BP_FAT	GO:0007519~skeletal muscle tissue development	11	0.637681	0.0717733	6840, 10243, 785, 387, 2033, 92737, 6640, 27086, 10369, 9093, 351	1225	66	13528	1.84054	1	0.807492	74.3863
GOTERM_BP_FAT	GO:0060538~skeletal muscle organ development	11	0.637681	0.0717733	6840, 10243, 785, 387, 2033, 92737, 6640, 27086, 10369, 9093, 351	1225	66	13528	1.84054	1	0.807492	74.3863
GOTERM_BP_FAT	GO:0009123~nucleoside monophosphate metabolic process	11	0.637681	0.0717733	491, 8833, 5151, 5140, 5141, 785, 109, 108, 111, 5198, 158	1225	66	13528	1.84054	1	0.807492	74.3863
GOTERM_BP_FAT	GO:0051172~negative regulation of nitrogen compound metabolic process	58	3.36232	0.0722566	84108, 5064, 3084, 2649, 641, 221937, 1523, 23408, 80314, 84174, 6497, 30818, 6925, 51132, 6493, 54815, 1488, 9612, 9611, 675, 56998, 11142, 672, 6688, 25937, 6256, 339344, 79813, 9705, 5978, 4261, 1810, 7341, 4088, 5451, 64324, 23411, 23316, 10049, 27086, 92140, 5465, 3070, 23013, 7421, 23119, 6944, 7376, 4782, 171392, 5195, 5467, 2737, 23560, 10499, 463, 3065, 2186	1225	519	13528	1.23412	1	0.807675	74.6291
GOTERM_BP_FAT	GO:0051650~establishment of vesicle localization	7	0.405797	0.0726323	10972, 8773, 434, 357, 22871, 8195, 5604	1225	33	13528	2.34251	1	0.807369	74.8163
GOTERM_BP_FAT	GO:0010553~negative regulation of specific transcription from RNA polymerase II promoter	8	0.463768	0.0726873	5465, 9612, 9611, 7421, 4261, 4088, 3065, 6256	1225	41	13528	2.15478	1	0.805614	74.8436
GOTERM_BP_FAT	GO:0006917~induction of apoptosis	38	2.2029	0.0726892	6655, 11200, 5578, 8743, 6262, 50650, 27113, 7421, 25791, 8878, 158471, 247, 5581, 9994, 675, 672, 26230, 1285, 91, 11214, 29115, 51741, 5924, 3092, 6272, 51118, 4745, 351, 29, 89846, 6693, 10285, 84334, 4088, 203068, 9131, 3932, 23786	1225	320	13528	1.31139	1	0.803623	74.8446
GOTERM_BP_FAT	GO:0018107~peptidyl-threonine phosphorylation	5	0.289855	0.0732792	596, 5578, 91, 5170, 2475	1225	18	13528	3.06757	1	0.804315	75.1356
GOTERM_BP_FAT	GO:0015674~di-, tri-valent inorganic cation transport	23	1.33333	0.0747867	773, 5310, 6261, 117155, 785, 3710, 817, 53373, 9914, 10369, 5025, 6262, 6263, 55584, 491, 140803, 6543, 7421, 94097, 123041, 117144, 3932, 7220	1225	176	13528	1.44315	1	0.809072	75.865
GOTERM_BP_FAT	GO:0012502~induction of programmed cell death	38	2.2029	0.0751896	6655, 11200, 5578, 8743, 6262, 50650, 27113, 7421, 25791, 8878, 158471, 247, 5581, 9994, 675, 672, 26230, 1285, 91, 11214, 29115, 51741, 5924, 3092, 6272, 51118, 4745, 351, 29, 89846, 6693, 10285, 84334, 4088, 203068, 9131, 3932, 23786	1225	321	13528	1.3073	1	0.808894	76.0565
GOTERM_BP_FAT	GO:0016202~regulation of striated muscle tissue development	9	0.521739	0.0783533	463, 55796, 6198, 596, 3084, 1286, 4088, 3065, 55692	1225	50	13528	1.98779	1	0.820386	77.5109
GOTERM_BP_FAT	GO:0046777~protein amino acid autophosphorylation	13	0.753623	0.0802578	5156, 817, 91, 51755, 5566, 5058, 4296, 2475, 3480, 9175, 120892, 3643, 83992	1225	85	13528	1.68897	1	0.826191	78.3458
GOTERM_BP_FAT	GO:0010551~regulation of specific transcription from RNA polymerase II promoter	14	0.811594	0.0804861	9612, 9611, 55160, 6256, 22937, 5465, 7421, 4261, 3065, 4088, 7376, 2547, 22807, 23411	1225	94	13528	1.64474	1	0.825254	78.4439
GOTERM_BP_FAT	GO:0006888~ER to Golgi vesicle-mediated transport	8	0.463768	0.0807472	64225, 9117, 10484, 57222, 83548, 6399, 10427, 22878	1225	42	13528	2.10348	1	0.824452	78.5555
GOTERM_BP_FAT	GO:0001942~hair follicle development	8	0.463768	0.0807472	7042, 10913, 128178, 596, 91, 3911, 16, 5467	1225	42	13528	2.10348	1	0.824452	78.5555
GOTERM_BP_FAT	GO:0022405~hair cycle process	8	0.463768	0.0807472	7042, 10913, 128178, 596, 91, 3911, 16, 5467	1225	42	13528	2.10348	1	0.824452	78.5555
GOTERM_BP_FAT	GO:0022404~molting cycle process	8	0.463768	0.0807472	7042, 10913, 128178, 596, 91, 3911, 16, 5467	1225	42	13528	2.10348	1	0.824452	78.5555
GOTERM_BP_FAT	GO:0030036~actin cytoskeleton organization	28	1.62319	0.082349	10420, 392862, 2317, 5048, 9578, 56776, 7148, 387, 80206, 23092, 85464, 5584, 11252, 81, 8522, 6093, 832, 596, 5170, 89846, 11188, 9844, 4627, 4629, 4628, 55615, 58529, 2039	1225	226	13528	1.36819	1	0.828867	79.2287
GOTERM_BP_FAT	GO:0006886~intracellular protein transport	43	2.49275	0.0834281	9349, 22871, 6726, 26088, 7249, 25924, 57510, 8924, 23633, 3841, 10427, 7042, 4928, 10484, 9699, 4053, 5584, 60412, 51429, 9590, 23303, 10717, 146691, 10239, 473, 5195, 30000, 6272, 2737, 402569, 9874, 161, 80055, 23499, 23431, 162, 10073, 164, 9868, 54843, 160, 83548, 55705	1225	374	13528	1.26968	1	0.831175	79.6709
GOTERM_BP_FAT	GO:0032869~cellular response to insulin stimulus	11	0.637681	0.0842703	3480, 5140, 8503, 2885, 2308, 29988, 5170, 3643, 5584, 6256, 5786	1225	68	13528	1.78641	1	0.832553	80.0097
GOTERM_BP_FAT	GO:0051260~protein homooligomerization	14	0.811594	0.0859211	440193, 3710, 84105, 7249, 5195, 5025, 9361, 64225, 3416, 6497, 84708, 5214, 10600, 999	1225	95	13528	1.62743	1	0.836845	80.6586
GOTERM_BP_FAT	GO:0008277~regulation of G-protein coupled receptor protein signaling pathway	9	0.521739	0.0859381	408, 1889, 9628, 2788, 5148, 6000, 2868, 2870, 8601	1225	51	13528	1.94881	1	0.835178	80.6652
GOTERM_BP_FAT	GO:0048634~regulation of muscle development	9	0.521739	0.0859381	463, 55796, 6198, 596, 3084, 1286, 4088, 3065, 55692	1225	51	13528	1.94881	1	0.835178	80.6652
GOTERM_BP_FAT	GO:0051492~regulation of stress fiber formation	5	0.289855	0.0864534	387, 55160, 4088, 7249, 2475	1225	19	13528	2.90612	1	0.835314	80.8636
GOTERM_BP_FAT	GO:0051496~positive regulation of stress fiber formation	4	0.231884	0.087638	387, 55160, 4088, 2475	1225	12	13528	3.68109	1	0.837826	81.3123
GOTERM_BP_FAT	GO:0007143~female meiosis	4	0.231884	0.087638	109, 27030, 5889, 56776	1225	12	13528	3.68109	1	0.837826	81.3123
GOTERM_BP_FAT	GO:0035196~gene silencing by miRNA, production of miRNAs	4	0.231884	0.087638	4088, 389421, 79727, 4086	1225	12	13528	3.68109	1	0.837826	81.3123
GOTERM_BP_FAT	GO:0006508~proteolysis	109	6.31884	0.0883396	9924, 9246, 8924, 170691, 170692, 1522, 79148, 59343, 54708, 8878, 84676, 23304, 130507, 672, 54620, 22888, 140460, 9736, 54926, 7341, 9159, 84937, 730, 79016, 25831, 5972, 205564, 7326, 7328, 9361, 57695, 10425, 56888, 9903, 6687, 23295, 84196, 54476, 7336, 3416, 23327, 84909, 55666, 84708, 51032, 53616, 23621, 80204, 717, 716, 7324, 23436, 124739, 7322, 4627, 23335, 10600, 84871, 54941, 165918,…	1225	1054	13528	1.14205	1	0.838598	81.5734
GOTERM_BP_FAT	GO:0032774~RNA biosynthetic process	35	2.02899	0.0884359	9967, 2625, 23054, 10891, 4775, 5558, 9070, 6871, 196, 2099, 10522, 5465, 3174, 6239, 2972, 6660, 4782, 80714, 9611, 9441, 55870, 1871, 5469, 463, 23168, 1022, 27125, 6919, 405, 2961, 10725, 64344, 11319, 2969, 8178	1225	296	13528	1.30579	1	0.837254	81.6089
GOTERM_BP_FAT	GO:0042633~hair cycle	8	0.463768	0.0893018	7042, 10913, 128178, 596, 91, 3911, 16, 5467	1225	43	13528	2.05456	1	0.838595	81.9258
GOTERM_BP_FAT	GO:0042303~molting cycle	8	0.463768	0.0893018	7042, 10913, 128178, 596, 91, 3911, 16, 5467	1225	43	13528	2.05456	1	0.838595	81.9258
GOTERM_BP_FAT	GO:0009108~coenzyme biosynthetic process	11	0.637681	0.0909853	64802, 10243, 57107, 80347, 23590, 25902, 80308, 3029, 23057, 79877, 11019	1225	69	13528	1.76052	1	0.842679	82.5271
GOTERM_BP_FAT	GO:0022618~ribonucleoprotein complex assembly	11	0.637681	0.0909853	54960, 10073, 6733, 51808, 10285, 6635, 10946, 54680, 6430, 6311, 6632	1225	69	13528	1.76052	1	0.842679	82.5271
GOTERM_BP_FAT	GO:0050885~neuromuscular process controlling balance	7	0.405797	0.0915123	491, 773, 3778, 4628, 5048, 16, 351	1225	35	13528	2.20865	1	0.842812	82.7115
GOTERM_BP_FAT	GO:0060627~regulation of vesicle-mediated transport	14	0.811594	0.0915811	773, 5578, 57534, 7249, 867, 3092, 949, 23327, 23607, 7376, 81, 11252, 5878, 5865	1225	96	13528	1.61048	1	0.841418	82.7354
GOTERM_BP_FAT	GO:0006470~protein amino acid dephosphorylation	18	1.04348	0.0917503	147872, 57552, 596, 5782, 51207, 245711, 5520, 7179, 5470, 993, 5501, 5500, 84867, 85464, 5786, 5778, 1845, 11122, 5789	1225	133	13528	1.49458	1	0.840365	82.7941
GOTERM_BP_FAT	GO:0043193~positive regulation of gene-specific transcription	13	0.753623	0.0919718	10891, 55160, 6688, 2100, 22937, 405, 10626, 3065, 4088, 2547, 7376, 2186, 22807	1225	87	13528	1.65014	1	0.839491	82.8707
GOTERM_BP_FAT	GO:0043549~regulation of kinase activity	41	2.37681	0.0938584	1600, 3084, 5578, 111, 7249, 245711, 9093, 2475, 641, 7042, 9162, 109, 108, 5585, 8567, 57732, 171392, 11142, 26524, 5604, 5566, 2321, 5170, 54900, 4296, 5058, 5649, 11184, 351, 23560, 5291, 1022, 9175, 993, 5576, 5500, 79092, 10454, 5148, 3643, 56288, 896	1225	357	13528	1.26827	1	0.844114	83.51
GOTERM_BP_FAT	GO:0035089~establishment of apical/basal cell polarity	3	0.173913	0.0960041	5754, 284217, 5584	1225	6	13528	5.52163	1	0.84938	84.2096
GOTERM_BP_FAT	GO:0030030~cell projection organization	42	2.43478	0.0963135	8516, 4685, 5578, 7249, 7414, 5048, 1496, 2475, 288, 3480, 1826, 8522, 2048, 6093, 773, 9637, 832, 596, 582, 5604, 152330, 2043, 323, 25937, 6256, 5649, 322, 351, 491, 23499, 89846, 10371, 8195, 146760, 4627, 9706, 23607, 4628, 3911, 56288, 2118, 999	1225	368	13528	1.26037	1	0.8488	84.3082
GOTERM_BP_FAT	GO:0051325~interphase	15	0.869565	0.0963705	8872, 596, 26524, 817, 91, 5426, 245711, 11104, 1104, 4296, 641, 351, 993, 5500, 158471, 27000	1225	106	13528	1.56273	1	0.847435	84.3263
GOTERM_BP_FAT	GO:0043281~regulation of caspase activity	12	0.695652	0.0984438	9994, 10049, 27113, 1285, 4088, 3092, 9093, 55655, 3932, 23786, 999, 4091	1225	79	13528	1.67746	1	0.852289	84.971
GOTERM_BP_FAT	GO:0060537~muscle tissue development	17	0.985507	0.0986461	10243, 785, 2033, 3084, 92737, 6256, 27086, 10369, 9093, 351, 7042, 6840, 387, 4629, 4628, 7049, 6640	1225	125	13528	1.50188	1	0.851392	85.0326
GOTERM_CC_FAT	GO:0044451~nucleoplasm part	83	4.81159	1.31757e-06	2146, 9967, 10891, 55840, 10856, 245711, 9070, 6871, 2649, 641, 11329, 80314, 1387, 6117, 6497, 54815, 51132, 6925, 1488, 9612, 9611, 9441, 84441, 473, 25937, 56339, 9739, 55269, 54960, 11339, 56899, 10626, 5501, 7341, 5500, 4088, 5316, 5451, 7029, 4086, 23411, 11200, 23054, 8518, 2033, 51755, 9575, 9360, 10522, 92105, 6239, 51808, 10946, 9129, 2972, 4091, 123169, 10413, 4862, 7528, 51586, 51585,…	1118	555	12782	1.70979	0.000769167	0.000769167	0.00193874
GOTERM_CC_FAT	GO:0015630~microtubule cytoskeleton	80	4.63768	5.86978e-06	1767, 55083, 1861, 55183, 22974, 9700, 79648, 51174, 10296, 29911, 84676, 89796, 9793, 23303, 6093, 55125, 9611, 675, 26524, 672, 5604, 400954, 63971, 55857, 5607, 4296, 9814, 54521, 93343, 6249, 9587, 10579, 89953, 3801, 284076, 81610, 5048, 11104, 22994, 10426, 84129, 55165, 51199, 9218, 25809, 4134, 84790, 4135, 3797, 3796, 6904, 10806, 83659, 23095, 57610, 5829, 10801, 85444, 22897, 8379, 802…	1118	549	12782	1.666	0.00342209	0.00171251	0.0086368
GOTERM_CC_FAT	GO:0005654~nucleoplasm	116	6.72464	6.12834e-06	2146, 10891, 55840, 6871, 2649, 4928, 11329, 1387, 8878, 6497, 9656, 54815, 1488, 675, 9441, 672, 3710, 473, 56339, 9739, 11339, 10721, 10626, 7341, 5451, 7515, 5558, 9575, 9360, 10522, 25909, 51808, 10946, 2972, 84515, 1845, 4091, 10413, 5427, 8428, 7528, 51586, 51585, 2308, 5426, 129685, 10933, 79960, 7324, 55534, 10285, 2961, 993, 10594, 23383, 80155, 91647, 8178, 9967, 10856, 245711, 9070, 64…	1118	882	12782	1.50365	0.00357256	0.00119228	0.00901723
GOTERM_CC_FAT	GO:0005829~cytosol	159	9.21739	2.37939e-05	22978, 9349, 6160, 10891, 6205, 7296, 158, 3728, 5533, 51084, 10484, 80208, 1975, 25791, 8878, 30818, 883, 6093, 5170, 22984, 54521, 29, 161, 162, 89846, 408, 4836, 164, 160, 5218, 8411, 81616, 5214, 10728, 3141, 5143, 5141, 55160, 7414, 5048, 22994, 10426, 51808, 3416, 55666, 10806, 4091, 8379, 8428, 223, 6170, 596, 64083, 2308, 9615, 817, 55072, 80254, 5566, 5058, 3831, 8664, 2180, 10073, 19638…	1118	1330	12782	1.36679	0.0137997	0.00346792	0.035006
GOTERM_CC_FAT	GO:0005856~cytoskeleton	161	9.33333	7.7352e-05	22871, 8927, 55183, 5025, 22974, 3728, 288, 51174, 10296, 8735, 29911, 8736, 80206, 54212, 85464, 84676, 9656, 23303, 6093, 675, 672, 400954, 55857, 4296, 3092, 54521, 93343, 89846, 399687, 10097, 83706, 89953, 284076, 81610, 7414, 5048, 2317, 22994, 10426, 9578, 84129, 55165, 51199, 25809, 9218, 2274, 23092, 3797, 84790, 3796, 10806, 23095, 57610, 5829, 10801, 85444, 11344, 8379, 223, 80254, 383…	1118	1381	12782	1.33287	0.0441701	0.00899437	0.11376
GOTERM_CC_FAT	GO:0031981~nuclear lumen	167	9.68116	0.000109845	2146, 2145, 9349, 10891, 55840, 6871, 22974, 2649, 221937, 4928, 11329, 10296, 25828, 1387, 146956, 8878, 79009, 6497, 11019, 9656, 54815, 1488, 219736, 9441, 675, 672, 3710, 473, 56339, 9739, 22984, 9875, 9869, 399687, 11339, 10626, 10721, 23476, 7341, 5451, 4931, 7515, 205564, 5558, 9575, 27086, 9360, 9221, 10522, 92140, 25909, 23013, 51808, 10946, 2972, 23394, 84515, 1845, 4091, 23099, 10413, …	1118	1450	12782	1.31676	0.0621385	0.0106352	0.161511
GOTERM_CC_FAT	GO:0070013~intracellular organelle lumen	199	11.5362	0.000116637	55840, 10891, 6871, 221937, 11329, 146956, 8878, 5740, 6497, 1488, 219736, 3710, 56339, 9875, 9869, 11339, 10721, 10626, 7341, 56922, 205564, 217, 27086, 92140, 25909, 23013, 2972, 23395, 23394, 1845, 4091, 8428, 51586, 51585, 2308, 341392, 55534, 7324, 2961, 23383, 10594, 51780, 64087, 91647, 56904, 10856, 27165, 9070, 79841, 2109, 2246, 80314, 4968, 84172, 23759, 81, 89797, 439, 51132, 57492, 9…	1118	1779	12782	1.27889	0.0658517	0.00968424	0.17149
GOTERM_CC_FAT	GO:0043233~organelle lumen	202	11.7101	0.000146727	10891, 55840, 6871, 221937, 11329, 146956, 8878, 5740, 6497, 1488, 219736, 3710, 56339, 9875, 9869, 11339, 10721, 10626, 7341, 56922, 205564, 217, 27086, 7042, 92140, 25909, 23013, 2972, 23395, 23394, 1845, 4091, 8428, 51586, 51585, 2308, 341392, 55534, 7324, 2961, 23383, 10594, 51780, 64087, 91647, 56904, 10856, 27165, 9070, 79841, 2109, 2246, 80314, 4968, 84172, 23759, 81, 89797, 439, 51132, 57…	1118	1820	12782	1.26893	0.082126	0.0106547	0.215687
GOTERM_CC_FAT	GO:0030054~cell junction	71	4.11594	0.000148726	2580, 8224, 10243, 1001, 22871, 392862, 8927, 57584, 5025, 3728, 55584, 6513, 64398, 2897, 8773, 27134, 9699, 23037, 9656, 1488, 22883, 22941, 143098, 2891, 2900, 6198, 56899, 117583, 55612, 23362, 440279, 120, 84937, 2567, 23025, 23254, 221692, 1740, 7414, 64759, 79827, 57706, 9578, 1496, 30011, 3909, 6709, 9223, 92140, 9218, 1501, 2274, 23092, 9635, 6640, 50636, 2555, 5829, 55870, 5058, 1305, 6…	1118	518	12782	1.56706	0.0831965	0.00960493	0.218621
GOTERM_CC_FAT	GO:0031974~membrane-enclosed lumen	205	11.8841	0.000180483	10891, 55840, 6871, 221937, 11329, 146956, 8878, 5740, 6497, 1488, 219736, 3710, 56339, 9875, 9869, 11339, 10721, 10626, 7341, 56922, 205564, 217, 27086, 7042, 92140, 25909, 23013, 2972, 23395, 23394, 1845, 4091, 8428, 64083, 51586, 51585, 2308, 341392, 55534, 7324, 2961, 23383, 10594, 51780, 64087, 91647, 56904, 10856, 27165, 9070, 79841, 2109, 80314, 2246, 4968, 84172, 23759, 81, 89797, 439, 51…	1118	1856	12782	1.2628	0.100046	0.0104858	0.265245
GOTERM_CC_FAT	GO:0016604~nuclear body	30	1.73913	0.000286059	11200, 55840, 51755, 9360, 641, 6239, 51808, 10946, 9129, 6117, 6497, 54815, 9612, 84441, 7156, 9739, 56339, 55269, 54960, 11339, 56899, 55534, 10285, 10626, 7341, 10594, 55341, 91647, 23411, 8178	1118	168	12782	2.04159	0.15387	0.0150745	0.4201
GOTERM_CC_FAT	GO:0005794~Golgi apparatus	106	6.14493	0.000380019	10890, 26088, 54715, 22878, 288, 1523, 10484, 30818, 10717, 6093, 22883, 3092, 54521, 8394, 9869, 64409, 89846, 408, 162, 399687, 164, 25839, 160, 9159, 56922, 117248, 9980, 5140, 55214, 10226, 57222, 10427, 27314, 83696, 64083, 51586, 51280, 64084, 5566, 5058, 6272, 23621, 140803, 23431, 10494, 6480, 3932, 83548, 23332, 23085, 999, 2580, 168391, 29899, 26511, 442117, 7249, 57584, 55275, 22937, 2…	1118	872	12782	1.38978	0.199063	0.0183278	0.557729
GOTERM_CC_FAT	GO:0005874~microtubule	42	2.43478	0.000449701	3801, 1767, 5048, 11104, 55083, 1861, 10426, 51174, 51199, 9218, 25809, 29911, 4134, 3797, 84790, 4135, 84676, 6904, 3796, 83659, 23095, 89796, 57610, 10801, 23303, 9611, 5604, 400954, 3832, 63971, 4296, 54521, 3831, 83473, 357, 1780, 6249, 203068, 8701, 4957, 23332, 89953	1118	274	12782	1.75249	0.231015	0.0200037	0.65968
GOTERM_CC_FAT	GO:0042995~cell projection	87	5.04348	0.000608098	1767, 6620, 7249, 25924, 1861, 2099, 54714, 949, 5025, 2475, 288, 2897, 3480, 3778, 25791, 146852, 81, 9497, 2191, 4155, 9657, 773, 832, 117155, 3710, 582, 22883, 4842, 5604, 6256, 5071, 1586, 5649, 2900, 89846, 6840, 10371, 6693, 56899, 8195, 4976, 10097, 55612, 23607, 284076, 5310, 5141, 8516, 4685, 92737, 257194, 5048, 11104, 57706, 1496, 1808, 7042, 364, 10630, 108, 1800, 117144, 60412, 5829,…	1118	697	12782	1.42706	0.298993	0.0250549	0.89107
GOTERM_CC_FAT	GO:0005938~cell cortex	26	1.50725	0.000823971	6261, 29899, 23233, 2317, 5048, 6709, 10296, 23157, 60412, 5584, 81, 9590, 832, 4843, 1731, 5604, 79816, 346288, 23499, 357, 4627, 4628, 120, 56288, 23332, 2039	1118	146	12782	2.036	0.382081	0.0315836	1.20561
GOTERM_CC_FAT	GO:0045202~synapse	50	2.89855	0.000893039	10243, 8224, 22871, 785, 392862, 8927, 25924, 5025, 55584, 2897, 288, 8773, 3778, 9699, 1488, 22941, 22883, 2891, 2900, 9211, 6198, 56899, 5501, 23362, 440279, 3643, 84937, 2567, 23025, 1740, 8516, 221692, 57706, 30011, 60412, 6640, 5865, 2555, 64084, 5566, 323, 23345, 351, 322, 57084, 120892, 4627, 4628, 4067, 23085	1118	355	12782	1.61027	0.40653	0.0320845	1.30606
GOTERM_CC_FAT	GO:0044430~cytoskeletal part	111	6.43478	0.00124665	22871, 55183, 5025, 22974, 51174, 10296, 8735, 29911, 8736, 84676, 23303, 6093, 675, 672, 400954, 55857, 4296, 54521, 93343, 399687, 10097, 83706, 89953, 284076, 81610, 5048, 22994, 10426, 84129, 55165, 51199, 25809, 9218, 84790, 3797, 3796, 10806, 23095, 57610, 5829, 10801, 85444, 8379, 80254, 3832, 3831, 83473, 1780, 4627, 4629, 203068, 4628, 4957, 10121, 3932, 23332, 1767, 7249, 55083, 1861, 9…	1118	952	12782	1.33304	0.517366	0.0419475	1.81879
GOTERM_CC_FAT	GO:0043005~neuron projection	47	2.72464	0.00215194	8516, 4685, 6620, 92737, 257194, 7249, 5048, 11104, 1861, 2099, 57706, 1496, 5025, 2475, 288, 2897, 1808, 7042, 3480, 3778, 108, 25791, 60412, 4155, 773, 26230, 5604, 4842, 152330, 323, 6256, 2100, 5071, 5649, 1586, 3831, 23621, 322, 351, 2900, 491, 10371, 56899, 4976, 120892, 4628, 2868	1118	342	12782	1.57119	0.715803	0.067507	3.12019
GOTERM_CC_FAT	GO:0048471~perinuclear region of cytoplasm	41	2.37681	0.00222483	2580, 1600, 10049, 5141, 1889, 2720, 7249, 5914, 5048, 5025, 10427, 92140, 10484, 3778, 9218, 81532, 83698, 81, 10801, 11344, 6399, 79658, 4843, 5604, 4842, 6311, 5071, 6272, 54521, 351, 23560, 6198, 164, 23108, 1780, 202333, 85415, 11145, 23607, 4067, 999	1118	288	12782	1.6276	0.727671	0.0661694	3.22427
GOTERM_CC_FAT	GO:0043228~non-membrane-bounded organelle	265	15.3623	0.00250735	6205, 6871, 3728, 221937, 51174, 8735, 146956, 80206, 8736, 29911, 85464, 84676, 6093, 219736, 3710, 1325, 55857, 23, 3092, 9875, 9869, 89846, 11339, 10097, 83706, 10728, 284076, 205564, 2317, 27086, 92140, 25909, 23013, 51199, 84790, 23394, 57610, 80714, 11344, 85444, 223, 3832, 80854, 3831, 80205, 4627, 4629, 203068, 23383, 4628, 51780, 3932, 56904, 10243, 7249, 57584, 9700, 79841, 2246, 84172,…	1118	2596	12782	1.16707	0.769183	0.0706841	3.6267
GOTERM_CC_FAT	GO:0043232~intracellular non-membrane-bounded organelle	265	15.3623	0.00250735	6205, 6871, 3728, 221937, 51174, 8735, 146956, 80206, 8736, 29911, 85464, 84676, 6093, 219736, 3710, 1325, 55857, 23, 3092, 9875, 9869, 89846, 11339, 10097, 83706, 10728, 284076, 205564, 2317, 27086, 92140, 25909, 23013, 51199, 84790, 23394, 57610, 80714, 11344, 85444, 223, 3832, 80854, 3831, 80205, 4627, 4629, 203068, 23383, 4628, 51780, 3932, 56904, 10243, 7249, 57584, 9700, 79841, 2246, 84172,…	1118	2596	12782	1.16707	0.769183	0.0706841	3.6267
GOTERM_CC_FAT	GO:0005913~cell-cell adherens junction	10	0.57971	0.0025222	1001, 357, 29119, 4627, 7414, 56288, 1496, 3728, 6709, 999	1118	35	12782	3.26655	0.771181	0.0678203	3.64781
GOTERM_CC_FAT	GO:0044450~microtubule organizing center part	13	0.753623	0.00281342	6093, 55125, 672, 10426, 9814, 51174, 55165, 4957, 3932, 9793, 23332, 22897, 85444	1118	56	12782	2.65407	0.807056	0.0720605	4.06091
GOTERM_CC_FAT	GO:0015629~actin cytoskeleton	38	2.2029	0.00376276	7414, 2317, 25924, 9093, 1496, 3728, 56776, 6709, 283446, 3983, 10296, 84700, 8735, 8736, 81, 8522, 3652, 10801, 832, 4651, 4486, 23499, 6840, 399687, 357, 55612, 10097, 29119, 4627, 4629, 23607, 4628, 58529, 10121, 83706, 4642, 999, 2039	1118	269	12782	1.61506	0.889373	0.0912829	5.39614
GOTERM_CC_FAT	GO:0005912~adherens junction	25	1.44928	0.00411977	2580, 1001, 143098, 64759, 7414, 5058, 1496, 30011, 3728, 3909, 6709, 60312, 55966, 1501, 55612, 357, 2274, 29119, 4627, 23092, 56288, 5829, 83992, 9656, 999	1118	155	12782	1.84402	0.910267	0.0955739	5.89377
GOTERM_CC_FAT	GO:0005813~centrosome	32	1.85507	0.00692711	11104, 5048, 22994, 10426, 9700, 79648, 51174, 55165, 51199, 29911, 3796, 10806, 9793, 85444, 22897, 6093, 55125, 8379, 675, 26524, 80254, 55857, 4296, 9814, 93343, 25853, 9516, 10121, 4957, 10579, 23332, 3932	1118	224	12782	1.63327	0.982742	0.149882	9.72272
GOTERM_CC_FAT	GO:0034708~methyltransferase complex	7	0.405797	0.00757913	2146, 11329, 23054, 5501, 5500, 245711, 9070, 9739	1118	21	12782	3.81097	0.98824	0.157083	10.591
GOTERM_CC_FAT	GO:0035097~histone methyltransferase complex	7	0.405797	0.00757913	2146, 11329, 23054, 5501, 5500, 245711, 9070, 9739	1118	21	12782	3.81097	0.98824	0.157083	10.591
GOTERM_CC_FAT	GO:0005815~microtubule organizing center	35	2.02899	0.00760099	284076, 11104, 5048, 22994, 10426, 9700, 79648, 51174, 55165, 51199, 29911, 3796, 10806, 9793, 85444, 22897, 6093, 55125, 8379, 675, 672, 26524, 80254, 55857, 4296, 9814, 93343, 25853, 9516, 10121, 56288, 4957, 10579, 23332, 3932	1118	253	12782	1.58163	0.988391	0.152136	10.62
GOTERM_CC_FAT	GO:0070161~anchoring junction	26	1.50725	0.00787337	2580, 1001, 23254, 7414, 64759, 1496, 3728, 30011, 6709, 3909, 1501, 2274, 23092, 5829, 9656, 143098, 5058, 60312, 55966, 357, 55612, 29119, 4627, 56288, 83992, 999	1118	172	12782	1.72823	0.99011	0.151993	10.9803
GOTERM_CC_FAT	GO:0044431~Golgi apparatus part	39	2.26087	0.0095677	10972, 9980, 26511, 26088, 54715, 57511, 340485, 22878, 10427, 1523, 10484, 27314, 23759, 55627, 9950, 10717, 259230, 64083, 22883, 64084, 23213, 6311, 125981, 23621, 8394, 23431, 408, 162, 164, 9215, 120892, 25839, 6480, 160, 9159, 83548, 2530, 5125, 5297	1118	294	12782	1.51661	0.996355	0.176014	13.1913
GOTERM_CC_FAT	GO:0043025~cell soma	25	1.44928	0.0111752	8516, 257194, 92737, 7249, 5048, 57706, 2099, 1861, 5025, 2475, 1808, 7042, 60412, 4155, 2048, 773, 3710, 5604, 2100, 1586, 2900, 491, 357, 4628, 2868	1118	168	12782	1.70133	0.998588	0.196493	15.2416
GOTERM_CC_FAT	GO:0009898~internal side of plasma membrane	41	2.37681	0.0112239	10243, 8224, 9364, 5064, 785, 10890, 5145, 2788, 7414, 10226, 1496, 3728, 2475, 27134, 27314, 387, 6640, 5865, 30845, 4155, 2710, 55072, 2060, 10239, 5195, 11217, 23345, 161, 6840, 162, 164, 55612, 445815, 25839, 160, 23682, 29984, 9516, 120, 83706, 5878, 3932	1118	316	12782	1.48338	0.998628	0.191552	15.3029
GOTERM_CC_FAT	GO:0044448~cell cortex part	15	0.869565	0.0122824	832, 23233, 4843, 1731, 6709, 346288, 10296, 357, 23157, 4627, 5584, 60412, 81, 23332, 2039	1118	83	12782	2.06619	0.999266	0.201916	16.6273
GOTERM_CC_FAT	GO:0045121~membrane raft	22	1.27536	0.0125886	5578, 7249, 23, 54900, 867, 84433, 200576, 949, 6513, 10666, 3949, 3778, 146760, 120892, 109, 203068, 3643, 3932, 4067, 83992, 9656, 7220	1118	143	12782	1.75891	0.999388	0.20084	17.0069
GOTERM_CC_FAT	GO:0005814~centriole	8	0.463768	0.0155619	6093, 51174, 55165, 4957, 10426, 9814, 85444, 22897	1118	31	12782	2.95043	0.999895	0.236163	20.6092
GOTERM_CC_FAT	GO:0005871~kinesin complex	6	0.347826	0.0165047	3801, 3832, 3797, 84129, 3831, 89953	1118	18	12782	3.81097	0.99994	0.242469	21.7207
GOTERM_CC_FAT	GO:0005624~membrane fraction	89	5.15942	0.0181491	148229, 23236, 6261, 6620, 5578, 55784, 7249, 392862, 8927, 6262, 949, 3728, 22937, 6513, 288, 3480, 2677, 10296, 8773, 1826, 6566, 51429, 64215, 4363, 3710, 57628, 3092, 2900, 4973, 9154, 408, 6198, 6511, 11188, 23362, 23682, 8411, 3643, 81616, 116969, 80777, 10972, 57552, 53353, 1272, 5140, 5310, 5141, 1374, 1889, 5048, 79827, 30011, 6709, 9218, 57099, 9197, 51305, 8992, 9121, 9120, 10257, 9993…	1118	809	12782	1.25776	0.999977	0.257048	23.6246
GOTERM_CC_FAT	GO:0019898~extrinsic to membrane	58	3.36232	0.0185586	5578, 26088, 30820, 7249, 57584, 55275, 3728, 64398, 10484, 8773, 9699, 10198, 5130, 3635, 6093, 6455, 4842, 143098, 81846, 5170, 5924, 93343, 408, 8411, 440279, 84937, 81616, 55691, 23025, 5141, 60495, 9628, 200879, 2788, 5007, 57706, 57511, 283455, 30011, 9223, 57099, 80333, 257019, 6000, 5288, 30845, 9630, 25953, 64083, 84978, 2782, 9175, 120892, 54843, 449520, 83548, 23085, 999	1118	494	12782	1.34233	0.999982	0.255973	24.0921
GOTERM_CC_FAT	GO:0005643~nuclear pore	14	0.811594	0.0188034	8379, 23511, 30000, 3841, 23633, 402569, 4928, 10073, 25909, 59343, 9688, 7341, 9972, 55705	1118	79	12782	2.02609	0.999985	0.25303	24.3701
GOTERM_CC_FAT	GO:0030427~site of polarized growth	11	0.637681	0.0194781	1808, 26230, 25791, 323, 7249, 4628, 5048, 60412, 5584, 1861, 322	1118	55	12782	2.28658	0.99999	0.255134	25.1318
GOTERM_CC_FAT	GO:0016605~PML body	8	0.463768	0.0217131	11200, 10626, 7341, 6117, 7156, 6497, 23411, 641	1118	33	12782	2.77162	0.999997	0.274216	27.604
GOTERM_CC_FAT	GO:0017053~transcriptional repressor complex	9	0.521739	0.0235893	1488, 9612, 9611, 3065, 6497, 7464, 2737, 54815, 51132	1118	41	12782	2.50966	0.999999	0.288251	29.6204
GOTERM_CC_FAT	GO:0030662~coated vesicle membrane	13	0.753623	0.0236104	8224, 2891, 3092, 57706, 10427, 161, 23431, 3949, 57084, 10484, 160, 2555, 9950	1118	73	12782	2.036	0.999999	0.282681	29.6427
GOTERM_CC_FAT	GO:0030425~dendrite	23	1.33333	0.0266396	773, 8516, 5604, 257194, 4842, 92737, 7249, 57706, 5025, 5649, 2475, 2900, 491, 1808, 2897, 10371, 56899, 4976, 120892, 108, 4628, 2868, 60412	1118	163	12782	1.61323	1	0.306989	32.7873
GOTERM_CC_FAT	GO:0005626~insoluble fraction	90	5.21739	0.0308742	148229, 23236, 6261, 6620, 5578, 55784, 7249, 392862, 8927, 6262, 949, 3728, 22937, 6513, 288, 3480, 2677, 10296, 8773, 1826, 6566, 51429, 64215, 4363, 3710, 57628, 3092, 2900, 4973, 9154, 408, 6198, 6511, 11188, 23362, 23682, 8411, 3643, 81616, 116969, 80777, 10972, 57552, 53353, 1272, 5140, 5310, 5141, 1374, 1889, 440193, 5048, 79827, 30011, 6709, 9218, 57099, 9197, 51305, 8992, 9121, 9120, 102…	1118	839	12782	1.22642	1	0.340481	36.9639
GOTERM_CC_FAT	GO:0000267~cell fraction	113	6.55072	0.0328896	6620, 8927, 8743, 949, 3728, 288, 3480, 10296, 1826, 6566, 51429, 64215, 10717, 11142, 3710, 1325, 4296, 3092, 1795, 408, 9154, 31, 8411, 81616, 5214, 57552, 53353, 5140, 1272, 5141, 440193, 5048, 79827, 16, 9218, 51305, 9197, 3416, 9993, 6567, 596, 5566, 6272, 23621, 5150, 491, 2180, 8174, 9175, 5576, 79772, 8434, 148229, 5782, 23236, 6261, 5578, 55784, 392862, 7249, 1861, 6262, 22937, 6513, 247…	1118	1083	12782	1.19291	1	0.352095	38.8656
GOTERM_CC_FAT	GO:0030659~cytoplasmic vesicle membrane	20	1.15942	0.0334354	10257, 10972, 8224, 817, 2891, 3690, 57706, 3092, 10369, 10427, 161, 3949, 23431, 57084, 10484, 160, 23095, 2555, 83992, 9950	1118	139	12782	1.64502	1	0.350624	39.3713
GOTERM_CC_FAT	GO:0016607~nuclear speck	16	0.927536	0.0337504	84441, 55840, 51755, 56339, 9739, 9360, 6239, 55534, 10946, 10285, 9129, 7341, 10594, 91647, 54815, 8178	1118	103	12782	1.77599	1	0.34728	39.6614
GOTERM_CC_FAT	GO:0005901~caveola	10	0.57971	0.0346571	3949, 3778, 7249, 203068, 23, 867, 3643, 949, 9656, 6513	1118	52	12782	2.19864	1	0.348933	40.4892
GOTERM_CC_FAT	GO:0046930~pore complex	15	0.869565	0.0360442	8379, 23511, 30000, 23633, 3841, 402569, 4928, 10073, 25909, 59343, 9688, 7341, 9972, 730, 55705	1118	95	12782	1.8052	1	0.354365	41.7351
GOTERM_CC_FAT	GO:0030424~axon	22	1.27536	0.0366467	4685, 6620, 5604, 152330, 11104, 6256, 2099, 5025, 1496, 1586, 3831, 23621, 2900, 351, 7042, 1808, 288, 10371, 3778, 120892, 4628, 4155	1118	159	12782	1.58191	1	0.35343	42.2687
GOTERM_CC_FAT	GO:0016600~flotillin complex	4	0.231884	0.0374563	203068, 23, 867, 9656	1118	9	12782	5.0813	1	0.354126	42.9785
GOTERM_CC_FAT	GO:0012506~vesicle membrane	21	1.21739	0.0396549	10257, 10972, 8224, 817, 2891, 3690, 3092, 57706, 10369, 10427, 161, 3949, 23431, 57084, 10484, 2885, 160, 23095, 2555, 83992, 9950	1118	151	12782	1.59001	1	0.365188	44.8653
GOTERM_CC_FAT	GO:0005911~cell-cell junction	25	1.44928	0.0424353	1001, 23254, 55870, 7414, 143098, 79827, 9578, 1496, 3728, 6709, 1305, 6513, 64398, 9223, 92140, 27134, 9218, 117583, 357, 29119, 4627, 120, 56288, 23037, 999	1118	190	12782	1.50433	1	0.379854	47.1681
GOTERM_CC_FAT	GO:0030426~growth cone	10	0.57971	0.0429148	1808, 26230, 25791, 323, 7249, 4628, 5048, 60412, 1861, 322	1118	54	12782	2.11721	1	0.377722	47.5561
GOTERM_CC_FAT	GO:0005916~fascia adherens	4	0.231884	0.0501108	29119, 7414, 3728, 6709	1118	10	12782	4.57317	1	0.420669	53.0683
GOTERM_CC_FAT	GO:0001725~stress fiber	6	0.347826	0.0530469	4627, 4629, 4628, 81, 10801, 4486	1118	24	12782	2.85823	1	0.433579	55.1582
GOTERM_CC_FAT	GO:0005635~nuclear envelope	26	1.50725	0.0553152	23511, 5048, 1861, 79041, 3841, 23633, 92140, 4928, 25909, 80314, 59343, 9972, 8379, 596, 3710, 23141, 30000, 23345, 402569, 10073, 9688, 7341, 4088, 4086, 55705, 23411	1118	205	12782	1.45003	1	0.441788	56.7131
GOTERM_CC_FAT	GO:0015030~Cajal body	7	0.405797	0.055809	54960, 11339, 51808, 56899, 10285, 55341, 8178	1118	32	12782	2.50095	1	0.439109	57.0448
GOTERM_CC_FAT	GO:0044433~cytoplasmic vesicle part	24	1.3913	0.0592206	10257, 10972, 8224, 817, 2891, 3690, 3092, 57706, 10369, 10427, 351, 161, 7042, 3949, 23431, 57084, 10484, 160, 2162, 23095, 81, 2555, 83992, 9950	1118	187	12782	1.46733	1	0.45352	59.2729
GOTERM_CC_FAT	GO:0012505~endomembrane system	82	4.75362	0.0595464	8224, 6261, 23511, 6726, 1861, 6262, 6263, 79041, 2475, 1523, 4928, 10484, 80314, 59343, 5130, 9972, 3710, 2060, 22883, 79053, 2891, 3690, 30000, 3092, 1586, 8394, 402569, 444, 161, 162, 408, 164, 117583, 9215, 2885, 9688, 7341, 160, 4088, 9159, 55705, 4086, 23411, 10972, 9980, 5048, 57706, 10369, 23633, 3841, 340485, 10427, 92140, 3949, 25909, 9218, 9197, 55666, 55353, 23095, 2555, 9950, 259230,…	1118	782	12782	1.19885	1	0.449847	59.4799
GOTERM_CC_FAT	GO:0019897~extrinsic to plasma membrane	9	0.521739	0.0666646	408, 2782, 54843, 9628, 2788, 6000, 8411, 9630, 999	1118	50	12782	2.05792	1	0.483408	63.766
GOTERM_CC_FAT	GO:0005667~transcription factor complex	26	1.50725	0.0694661	23054, 2033, 9575, 2649, 10522, 1387, 2972, 6925, 4091, 10413, 4862, 7528, 25937, 129685, 1871, 5090, 463, 1022, 2961, 4088, 5316, 5451, 2547, 7029, 80155, 4086	1118	210	12782	1.4155	1	0.492452	65.3338
GOTERM_CC_FAT	GO:0032432~actin filament bundle	6	0.347826	0.0711624	4627, 4629, 4628, 81, 10801, 4486	1118	26	12782	2.63837	1	0.495563	66.2521
GOTERM_CC_FAT	GO:0045211~postsynaptic membrane	18	1.04348	0.0798831	10243, 1740, 22871, 22883, 22941, 64084, 392862, 2891, 23345, 55584, 2900, 2897, 56899, 3778, 23362, 6640, 2567, 2555	1118	135	12782	1.52439	1	0.532192	70.6259
GOTERM_CC_FAT	GO:0005942~phosphoinositide 3-kinase complex	4	0.231884	0.0806571	5291, 8503, 5288, 2475	1118	12	12782	3.81097	1	0.530258	70.9874
GOTERM_CC_FAT	GO:0042641~actomyosin	6	0.347826	0.0813399	4627, 4629, 4628, 81, 10801, 4486	1118	27	12782	2.54065	1	0.527963	71.3029
GOTERM_CC_FAT	GO:0030665~clathrin coated vesicle membrane	9	0.521739	0.0877454	161, 8224, 3949, 57084, 160, 2891, 57706, 3092, 2555	1118	53	12782	1.94144	1	0.550888	74.1105
GOTERM_CC_FAT	GO:0005819~spindle	19	1.10145	0.0901079	8379, 81610, 9611, 26524, 80254, 5048, 3832, 11104, 5607, 55183, 10426, 22974, 351, 10296, 4627, 9587, 4628, 56288, 23332	1118	147	12782	1.47772	1	0.555578	75.0798
GOTERM_CC_FAT	GO:0000159~protein phosphatase type 2A complex	5	0.289855	0.0911851	5524, 596, 5529, 5527, 5520	1118	20	12782	2.85823	1	0.55481	75.5104
GOTERM_CC_FAT	GO:0048475~coated membrane	10	0.57971	0.0957982	161, 23431, 162, 10484, 164, 26088, 160, 10239, 10717, 10427	1118	63	12782	1.81475	1	0.568353	77.2772
GOTERM_CC_FAT	GO:0030117~membrane coat	10	0.57971	0.0957982	161, 23431, 162, 10484, 164, 26088, 160, 10239, 10717, 10427	1118	63	12782	1.81475	1	0.568353	77.2772
GOTERM_CC_FAT	GO:0005929~cilium	17	0.985507	0.0967885	284076, 5310, 117155, 582, 5048, 25924, 54714, 2737, 3831, 351, 491, 2782, 8195, 117144, 8701, 4957, 9657	1118	129	12782	1.50666	1	0.567135	77.6406
GOTERM_CC_FAT	GO:0045120~pronucleus	4	0.231884	0.0983002	2146, 3191, 55183, 641	1118	13	12782	3.51782	1	0.567981	78.185
GOTERM_MF_FAT	GO:0001882~nucleoside binding	221	12.8116	2.09536e-10	8224, 3480, 11329, 8735, 256356, 6093, 284086, 2321, 23, 80221, 79915, 9874, 10097, 10721, 31, 5218, 5214, 55655, 56922, 5754, 7326, 16, 7328, 51199, 25902, 23395, 375449, 85443, 11344, 728294, 8428, 225, 817, 341392, 3832, 130399, 10079, 80205, 7324, 10494, 4627, 7322, 4629, 64087, 4628, 3932, 728642, 148229, 2580, 10856, 111, 80308, 984, 2475, 8833, 23178, 84172, 81, 89797, 439, 5602, 4651, 270…	1194	1612	12983	1.49073	2.36986e-07	2.36986e-07	3.36254e-07
GOTERM_MF_FAT	GO:0005524~ATP binding	206	11.942	2.37343e-10	8224, 3480, 11329, 8735, 256356, 6093, 284086, 2321, 23, 80221, 79915, 9874, 10721, 10097, 31, 5218, 5214, 55655, 56922, 5754, 7326, 16, 7328, 51199, 25902, 23395, 375449, 85443, 11344, 8428, 225, 817, 341392, 3832, 130399, 10079, 80205, 7324, 10494, 4627, 7322, 4629, 64087, 4628, 3932, 728642, 148229, 2580, 10856, 111, 80308, 984, 2475, 8833, 23178, 89797, 439, 5602, 4651, 27030, 4363, 5604, 515…	1194	1477	12983	1.51655	2.68435e-07	1.34218e-07	3.80877e-07
GOTERM_MF_FAT	GO:0032559~adenyl ribonucleotide binding	208	12.058	2.56342e-10	8224, 3480, 11329, 8735, 256356, 6093, 284086, 2321, 23, 80221, 79915, 9874, 10097, 10721, 31, 5218, 5214, 55655, 56922, 5754, 7326, 16, 7328, 51199, 25902, 23395, 375449, 85443, 11344, 8428, 225, 817, 341392, 3832, 130399, 10079, 80205, 7324, 10494, 4627, 7322, 4629, 64087, 4628, 3932, 728642, 148229, 2580, 10856, 111, 80308, 984, 2475, 8833, 23178, 89797, 439, 5602, 4651, 27030, 4363, 5604, 515…	1194	1497	12983	1.51082	2.89923e-07	9.6641e-08	4.11366e-07
GOTERM_MF_FAT	GO:0030554~adenyl nucleotide binding	216	12.5217	3.91773e-10	8224, 3480, 11329, 8735, 256356, 6093, 284086, 2321, 23, 80221, 79915, 9874, 10097, 10721, 31, 5218, 5214, 55655, 56922, 5754, 7326, 16, 7328, 51199, 25902, 23395, 375449, 85443, 11344, 728294, 8428, 225, 817, 341392, 3832, 130399, 10079, 80205, 7324, 10494, 4627, 7322, 4629, 64087, 4628, 3932, 728642, 148229, 2580, 10856, 111, 80308, 984, 2475, 8833, 23178, 89797, 439, 5602, 4651, 27030, 4363, 4…	1194	1577	12983	1.48934	4.43095e-07	1.10774e-07	6.28699e-07
GOTERM_MF_FAT	GO:0001883~purine nucleoside binding	218	12.6377	5.40867e-10	8224, 3480, 11329, 8735, 256356, 6093, 284086, 2321, 23, 80221, 79915, 9874, 10097, 10721, 31, 5218, 5214, 55655, 56922, 5754, 7326, 16, 7328, 51199, 25902, 23395, 375449, 85443, 11344, 728294, 8428, 225, 817, 341392, 3832, 130399, 10079, 80205, 7324, 10494, 4627, 7322, 4629, 64087, 4628, 3932, 728642, 148229, 2580, 10856, 111, 80308, 984, 2475, 8833, 23178, 89797, 439, 5602, 4651, 27030, 4363, 4…	1194	1601	12983	1.48059	6.1172e-07	1.22344e-07	8.67957e-07
GOTERM_MF_FAT	GO:0032553~ribonucleotide binding	239	13.8551	4.60104e-09	8224, 139818, 10890, 51174, 3480, 11329, 8735, 256356, 6093, 284086, 2321, 23, 80221, 79915, 9874, 10097, 10721, 31, 5218, 55655, 5214, 56922, 5754, 7326, 16, 7328, 51199, 25902, 221079, 84790, 23395, 85443, 375449, 11344, 8428, 225, 817, 341392, 3832, 130399, 10079, 80205, 7324, 10494, 4627, 7322, 203068, 4629, 4628, 64087, 3932, 728642, 148229, 2580, 111, 10856, 80308, 984, 2475, 8833, 23178, 8…	1194	1836	12983	1.41545	5.20377e-06	8.67296e-07	7.38354e-06
GOTERM_MF_FAT	GO:0032555~purine ribonucleotide binding	239	13.8551	4.60104e-09	8224, 139818, 10890, 51174, 3480, 11329, 8735, 256356, 6093, 284086, 2321, 23, 80221, 79915, 9874, 10097, 10721, 31, 5218, 55655, 5214, 56922, 5754, 7326, 16, 7328, 51199, 25902, 221079, 84790, 23395, 85443, 375449, 11344, 8428, 225, 817, 341392, 3832, 130399, 10079, 80205, 7324, 10494, 4627, 7322, 203068, 4629, 4628, 64087, 3932, 728642, 148229, 2580, 111, 10856, 80308, 984, 2475, 8833, 23178, 8…	1194	1836	12983	1.41545	5.20377e-06	8.67296e-07	7.38354e-06
GOTERM_MF_FAT	GO:0017076~purine nucleotide binding	247	14.3188	6.22188e-09	8224, 139818, 10890, 51174, 3480, 11329, 8735, 256356, 6093, 284086, 2321, 23, 80221, 79915, 9874, 10097, 10721, 31, 5218, 55655, 5214, 56922, 5754, 7326, 16, 7328, 51199, 25902, 221079, 84790, 23395, 85443, 375449, 728294, 11344, 8428, 225, 817, 341392, 3832, 130399, 10079, 80205, 7324, 10494, 4627, 7322, 203068, 4629, 4628, 64087, 3932, 728642, 148229, 2580, 111, 10856, 80308, 984, 2475, 8833, …	1194	1918	12983	1.40029	7.03692e-06	1.00528e-06	9.98457e-06
GOTERM_MF_FAT	GO:0000166~nucleotide binding	279	16.1739	1.67349e-08	8224, 139818, 10890, 10891, 51174, 51084, 3480, 11329, 8735, 1975, 6497, 256356, 1488, 6093, 284086, 2321, 23, 80221, 79915, 9874, 10097, 10721, 31, 5218, 55655, 5214, 56922, 5754, 441250, 7326, 16, 7328, 23013, 51199, 25902, 221079, 84790, 23395, 85443, 375449, 728294, 11344, 8428, 225, 817, 341392, 3832, 130399, 10079, 80205, 7324, 10494, 4627, 7322, 203068, 4629, 4628, 64087, 138046, 3932, 728…	1194	2245	12983	1.35132	1.8927e-05	2.3659e-06	2.68554e-05
GOTERM_MF_FAT	GO:0046872~metal ion binding	445	25.7971	2.36452e-05	56099, 55233, 8224, 6871, 8743, 170691, 170692, 197407, 22901, 146956, 94097, 8878, 6497, 22807, 146540, 6093, 55223, 26009, 118987, 8028, 79813, 5357, 63929, 10626, 91252, 8411, 158326, 5214, 55214, 23536, 27086, 5351, 2972, 375449, 341392, 140883, 2100, 10079, 23527, 716, 85451, 10600, 84871, 7220, 148229, 111, 5914, 55276, 79841, 8641, 2103, 84172, 9497, 51132, 7589, 7587, 26048, 57493, 7581, …	1194	4140	12983	1.16877	0.0263886	0.00296704	0.037938
GOTERM_MF_FAT	GO:0043169~cation binding	446	25.8551	4.84945e-05	56099, 55233, 8224, 6871, 8743, 170691, 170692, 197407, 22901, 146956, 94097, 8878, 6497, 22807, 146540, 6093, 55223, 26009, 118987, 8028, 79813, 5357, 63929, 10626, 91252, 8411, 158326, 5214, 55214, 23536, 27086, 5351, 2972, 375449, 341392, 140883, 2100, 10079, 23527, 716, 85451, 10600, 84871, 7220, 148229, 111, 5914, 55276, 79841, 8641, 2103, 84172, 9497, 51132, 7589, 7587, 26048, 57493, 7581, …	1194	4179	12983	1.16047	0.0533716	0.00546985	0.0777933
GOTERM_MF_FAT	GO:0043167~ion binding	449	26.029	0.000101093	56099, 55233, 8224, 6871, 8743, 170691, 170692, 197407, 22901, 146956, 94097, 8878, 6497, 22807, 146540, 6093, 55223, 26009, 118987, 8028, 79813, 5357, 63929, 10626, 91252, 8411, 158326, 5214, 55214, 23536, 27086, 5351, 2972, 375449, 341392, 140883, 2100, 10079, 23527, 716, 85451, 10600, 84871, 7220, 148229, 111, 5914, 55276, 79841, 8641, 2103, 84172, 9497, 51132, 7589, 7587, 26048, 57493, 7581, …	1194	4241	12983	1.15119	0.108047	0.0103409	0.162106
GOTERM_MF_FAT	GO:0016563~transcription activator activity	61	3.53623	0.000186638	9967, 4520, 55840, 10891, 5914, 221937, 23373, 80314, 1387, 22807, 57492, 7589, 9441, 675, 84441, 672, 25937, 6256, 57591, 10626, 405, 4261, 8631, 4088, 5451, 2118, 4086, 23054, 2033, 8202, 5715, 10522, 5465, 3174, 23013, 6239, 6047, 2274, 2972, 7376, 80714, 10413, 7528, 596, 57541, 2308, 2100, 129685, 5467, 1871, 5469, 7158, 10499, 1022, 55534, 4286, 3065, 2547, 11319, 10600, 999	1194	410	12983	1.61777	0.190313	0.0174384	0.299087
GOTERM_MF_FAT	GO:0004674~protein serine/threonine kinase activity	62	3.5942	0.000389906	2580, 5894, 5578, 26750, 984, 2475, 11329, 23178, 9833, 50488, 5584, 5585, 5581, 6093, 5602, 6733, 284086, 26524, 5604, 5170, 5607, 4296, 11184, 9874, 6198, 115701, 147746, 9706, 5218, 11200, 55351, 10420, 51755, 9578, 6793, 283455, 7042, 2872, 57118, 80122, 8814, 7049, 85443, 375449, 57551, 8428, 817, 11214, 91, 5566, 5058, 130399, 2870, 140803, 1022, 9175, 120892, 10494, 54986, 2868, 4140, 7286…	1194	430	12983	1.56781	0.356652	0.0333593	0.623871
GOTERM_MF_FAT	GO:0004672~protein kinase activity	81	4.69565	0.000536507	2580, 5894, 5578, 26750, 984, 2475, 56155, 3480, 11329, 23178, 9833, 50488, 4920, 5584, 5585, 5581, 2048, 6093, 5602, 6733, 284086, 26524, 5604, 2321, 5170, 5607, 4296, 5649, 11184, 9874, 6198, 115701, 147746, 9706, 5218, 3643, 5754, 11200, 55351, 8518, 10420, 51755, 2268, 9578, 6793, 283455, 7042, 2872, 51199, 57118, 80122, 3756, 8814, 7049, 375449, 85443, 9950, 57551, 8428, 5156, 817, 11214, 91…	1194	606	12983	1.45339	0.454991	0.0424274	0.857494
GOTERM_MF_FAT	GO:0019901~protein kinase binding	27	1.56522	0.000838272	5140, 245711, 9093, 6262, 3728, 8878, 6497, 57551, 23303, 5604, 5566, 5170, 54900, 55857, 4296, 4745, 10666, 9175, 8631, 5501, 8313, 5500, 4088, 120, 3643, 3932, 4086, 896	1194	147	12983	1.99718	0.612672	0.0612745	1.33677
GOTERM_MF_FAT	GO:0005516~calmodulin binding	26	1.50725	0.000906409	773, 6261, 4843, 817, 4842, 3782, 6262, 5533, 6709, 491, 23261, 57118, 8735, 109, 6543, 4627, 3756, 4629, 4135, 4628, 8411, 120, 6640, 4642, 128153, 9657	1194	140	12983	2.01937	0.641423	0.0620896	1.44468
GOTERM_MF_FAT	GO:0008270~zinc ion binding	253	14.6667	0.00108646	55233, 91661, 4520, 91664, 6871, 8743, 170691, 170692, 197407, 10484, 8878, 84676, 6497, 22807, 146540, 147694, 6093, 54897, 55223, 10336, 26009, 118987, 8028, 54993, 5649, 79813, 9869, 89846, 55658, 54796, 10626, 114799, 91252, 440519, 170960, 54799, 8411, 440279, 126231, 23536, 54680, 27086, 81856, 7629, 23295, 23119, 54476, 2972, 23394, 55666, 49854, 11342, 55870, 140883, 2100, 53616, 80204, 2…	1194	2311	12983	1.1904	0.707547	0.0697674	1.72931
GOTERM_MF_FAT	GO:0018024~histone-lysine N-methyltransferase activity	10	0.57971	0.00181303	9869, 2146, 2145, 58508, 55870, 29072, 9739, 64324, 80854, 79813	1194	32	12983	3.39798	0.871573	0.107762	2.87011
GOTERM_MF_FAT	GO:0016278~lysine N-methyltransferase activity	10	0.57971	0.00181303	9869, 2146, 2145, 58508, 55870, 29072, 9739, 64324, 80854, 79813	1194	32	12983	3.39798	0.871573	0.107762	2.87011
GOTERM_MF_FAT	GO:0016279~protein-lysine N-methyltransferase activity	10	0.57971	0.00181303	9869, 2146, 2145, 58508, 55870, 29072, 9739, 64324, 80854, 79813	1194	32	12983	3.39798	0.871573	0.107762	2.87011
GOTERM_MF_FAT	GO:0019900~kinase binding	30	1.73913	0.00181765	5140, 245711, 6262, 9093, 3728, 6513, 3480, 8878, 6497, 23303, 57551, 5604, 5566, 55857, 54900, 5170, 4296, 4745, 10666, 9175, 8631, 5501, 5500, 8313, 4088, 3643, 120, 3932, 83992, 4086, 896	1194	179	12983	1.82238	0.872243	0.102638	2.87732
GOTERM_MF_FAT	GO:0060589~nucleoside-triphosphatase regulator activity	57	3.30435	0.00192235	6655, 29899, 57480, 139818, 7249, 57584, 25924, 1104, 8924, 5910, 50650, 50488, 9699, 25791, 84079, 64215, 8601, 79658, 5924, 9712, 1795, 54521, 11184, 29, 89846, 55803, 23362, 115704, 55615, 8412, 23061, 10049, 9628, 23258, 55160, 9578, 9093, 9901, 23158, 23092, 8891, 4943, 11138, 57610, 9950, 8567, 116987, 26230, 11214, 23527, 9727, 120892, 54843, 23108, 50807, 23085, 93663	1194	413	12983	1.50071	0.886537	0.103103	3.04068
GOTERM_MF_FAT	GO:0016885~ligase activity, forming carbon-carbon bonds	5	0.289855	0.0019784	31, 64087, 5095, 5091, 56922	1194	7	12983	7.76681	0.893519	0.101166	3.12802
GOTERM_MF_FAT	GO:0016879~ligase activity, forming carbon-nitrogen bonds	36	2.08696	0.00215918	165918, 284076, 57534, 7326, 9246, 867, 10193, 7328, 8924, 8833, 25809, 55284, 25902, 7336, 197131, 23327, 23759, 84676, 84708, 23304, 130507, 11019, 10444, 51132, 672, 5198, 22888, 5071, 80204, 54926, 7324, 55293, 7322, 31, 3141, 25831	1194	231	12983	1.69458	0.913246	0.10517	3.40923
GOTERM_MF_FAT	GO:0042054~histone methyltransferase activity	11	0.637681	0.00220554	9869, 2146, 2145, 58508, 55870, 29072, 9739, 64324, 80854, 80204, 79813	1194	39	12983	3.06689	0.917686	0.102888	3.48121
GOTERM_MF_FAT	GO:0005509~calcium ion binding	110	6.37681	0.00282214	56099, 8224, 1001, 64800, 53373, 30820, 55741, 11328, 79148, 22901, 30818, 30817, 117155, 3710, 22883, 9914, 26, 5649, 64409, 5357, 2162, 23061, 158326, 117248, 53353, 56884, 3949, 63982, 83698, 9635, 51702, 64084, 90288, 491, 140803, 23499, 716, 4811, 123041, 9620, 79772, 999, 7220, 168391, 23236, 6261, 785, 79642, 5578, 55784, 442117, 6262, 6263, 55584, 56101, 56100, 56103, 56102, 3778, 8641, 5…	1194	919	12983	1.30151	0.959089	0.124693	4.43393
GOTERM_MF_FAT	GO:0019904~protein domain specific binding	47	2.72464	0.00291252	9079, 5782, 440193, 867, 84433, 57706, 30011, 5465, 202559, 8878, 7049, 60412, 84708, 6640, 6497, 10240, 3635, 9611, 596, 2060, 22941, 6430, 2891, 54900, 9209, 1795, 7405, 93343, 491, 357, 653361, 10626, 9844, 2885, 8631, 79092, 23607, 9516, 3643, 7029, 10579, 55655, 3932, 2530, 23411, 23085, 55692	1194	331	12983	1.54398	0.963075	0.123619	4.57284
GOTERM_MF_FAT	GO:0008134~transcription factor binding	67	3.88406	0.00303902	9079, 9967, 4520, 10891, 3084, 5914, 6871, 196, 23373, 1387, 6497, 30818, 51132, 6925, 6399, 1488, 57492, 9612, 9611, 9441, 84441, 672, 121536, 25937, 6256, 57591, 22984, 405, 4261, 1810, 4088, 7639, 7029, 64324, 23411, 2625, 23054, 2033, 8202, 9093, 5715, 92140, 23013, 286205, 6047, 2274, 7421, 7376, 221037, 9994, 10413, 7528, 596, 323, 5195, 2100, 5467, 5469, 322, 57609, 10499, 1022, 55534, 306…	1194	513	12983	1.42013	0.968011	0.124008	4.76694
GOTERM_MF_FAT	GO:0030695~GTPase regulator activity	55	3.18841	0.00313136	6655, 57480, 139818, 29899, 7249, 57584, 25924, 1104, 8924, 5910, 50650, 50488, 9699, 25791, 84079, 8601, 79658, 5924, 9712, 1795, 54521, 11184, 29, 89846, 55803, 23362, 115704, 55615, 8412, 23061, 9628, 23258, 55160, 9578, 9093, 9901, 23158, 23092, 8891, 4943, 11138, 57610, 9950, 8567, 116987, 26230, 11214, 23527, 9727, 120892, 54843, 23108, 50807, 23085, 93663	1194	404	12983	1.48031	0.971193	0.123111	4.90839
GOTERM_MF_FAT	GO:0046914~transition metal ion binding	294	17.0435	0.00388814	55233, 91661, 4520, 91664, 6871, 8743, 170691, 170692, 197407, 10484, 94097, 8878, 84676, 5740, 6497, 22807, 146540, 147694, 6093, 54897, 10336, 55223, 26009, 118987, 8028, 26, 54993, 5649, 1586, 79813, 9869, 89846, 55658, 54796, 10626, 63929, 114799, 91252, 440519, 31, 170960, 54799, 8411, 440279, 126231, 441250, 23536, 55214, 54680, 27086, 5351, 81856, 7629, 23295, 23119, 54476, 2972, 23394, 55…	1194	2785	12983	1.14787	0.987797	0.145603	6.06025
GOTERM_MF_FAT	GO:0004842~ubiquitin-protein ligase activity	25	1.44928	0.00389684	165918, 672, 57534, 7326, 9246, 867, 7328, 22888, 5071, 8924, 80204, 54926, 7324, 55284, 7322, 197131, 23327, 84676, 23759, 84708, 23304, 130507, 10444, 51132, 25831	1194	147	12983	1.84924	0.987917	0.141247	6.07342
GOTERM_MF_FAT	GO:0003712~transcription cofactor activity	50	2.89855	0.00391461	9967, 9079, 10891, 4520, 3084, 5914, 6871, 23373, 1387, 6497, 30818, 6925, 51132, 57492, 1488, 9612, 9611, 9441, 84441, 672, 25937, 121536, 6256, 57591, 405, 4261, 1810, 7639, 7029, 64324, 23411, 23054, 2033, 8202, 5715, 286205, 23013, 6047, 2274, 10413, 9994, 7528, 5195, 2100, 5469, 10499, 1022, 55534, 11319, 10600	1194	363	12983	1.49773	0.988158	0.137457	6.10031
GOTERM_MF_FAT	GO:0035257~nuclear hormone receptor binding	16	0.927536	0.003928	9967, 23054, 10891, 672, 6256, 8202, 5469, 10499, 1022, 6047, 2274, 7421, 7376, 64324, 10579, 221037	1194	77	12983	2.25944	0.988337	0.133758	6.12056
GOTERM_MF_FAT	GO:0004114~3',5'-cyclic-nucleotide phosphodiesterase activity	8	0.463768	0.00464514	5151, 5143, 5140, 5141, 5147, 5145, 5148, 5150	1194	24	12983	3.62451	0.994835	0.151733	7.19937
GOTERM_MF_FAT	GO:0019787~small conjugating protein ligase activity	27	1.56522	0.0048485	165918, 57534, 7326, 9246, 867, 7328, 8924, 55284, 7336, 197131, 23327, 84676, 23759, 84708, 23304, 130507, 10444, 51132, 672, 22888, 5071, 80204, 54926, 7324, 55293, 7322, 25831	1194	166	12983	1.76859	0.995901	0.153441	7.50316
GOTERM_MF_FAT	GO:0003774~motor activity	24	1.3913	0.00514324	3801, 1767, 57519, 4651, 63971, 3832, 55083, 84129, 3831, 283446, 399687, 84700, 8735, 1780, 4627, 4629, 4628, 3797, 8701, 3796, 23095, 4642, 23303, 89953	1194	142	12983	1.83778	0.997068	0.157625	7.9418
GOTERM_MF_FAT	GO:0004112~cyclic-nucleotide phosphodiesterase activity	8	0.463768	0.0059487	5151, 5143, 5140, 5141, 5147, 5145, 5148, 5150	1194	25	12983	3.47953	0.998827	0.175355	9.13062
GOTERM_MF_FAT	GO:0004115~3',5'-cyclic-AMP phosphodiesterase activity	5	0.289855	0.00612774	5151, 5143, 5140, 5141, 5150	1194	9	12983	6.04085	0.999043	0.175605	9.39289
GOTERM_MF_FAT	GO:0009374~biotin binding	4	0.231884	0.00671557	31, 5095, 5091, 56922	1194	5	12983	8.69883	0.99951	0.186143	10.2491
GOTERM_MF_FAT	GO:0019899~enzyme binding	66	3.82609	0.00711254	23236, 139818, 245711, 25924, 6262, 3728, 6513, 8833, 3480, 9699, 535, 8878, 6497, 23303, 5581, 6093, 9611, 672, 5604, 5170, 81846, 55857, 4296, 1795, 4745, 54521, 89846, 10666, 445815, 5501, 8631, 5500, 8313, 4088, 120, 3643, 55705, 4086, 5140, 23258, 5048, 9578, 9093, 9361, 57610, 57551, 9950, 5906, 596, 26051, 91, 5566, 54900, 11217, 5058, 6272, 5524, 463, 9175, 9727, 54843, 3065, 4067, 3932, …	1194	523	12983	1.37219	0.999688	0.191398	10.823
GOTERM_MF_FAT	GO:0008170~N-methyltransferase activity	12	0.695652	0.00780135	55621, 9869, 2146, 2145, 58508, 55870, 29072, 9739, 64324, 80854, 80204, 79813	1194	53	12983	2.46193	0.999858	0.20318	11.8106
GOTERM_MF_FAT	GO:0016881~acid-amino acid ligase activity	30	1.73913	0.00974269	165918, 284076, 57534, 7326, 9246, 10193, 867, 7328, 8924, 25809, 55284, 7336, 197131, 23327, 84676, 23759, 84708, 23304, 130507, 10444, 51132, 672, 22888, 5071, 80204, 54926, 7324, 55293, 7322, 25831	1194	201	12983	1.62292	0.999984	0.241813	14.5392
GOTERM_MF_FAT	GO:0003777~microtubule motor activity	15	0.869565	0.00975543	3801, 1767, 57519, 63971, 3832, 55083, 84129, 3831, 1780, 3797, 8701, 3796, 23095, 89953, 23303	1194	77	12983	2.11822	0.999985	0.236947	14.5569
GOTERM_MF_FAT	GO:0003682~chromatin binding	24	1.3913	0.00997065	2146, 165918, 2145, 10036, 23054, 27030, 5426, 4775, 51742, 1104, 2737, 55193, 54737, 80205, 5469, 1523, 3070, 10933, 5978, 4286, 6117, 23394, 4222, 64324	1194	150	12983	1.73977	0.999988	0.236501	14.8544
GOTERM_MF_FAT	GO:0051020~GTPase binding	19	1.10145	0.0102036	6093, 5906, 139818, 5604, 23258, 5058, 4296, 25924, 9578, 1795, 54521, 89846, 9699, 9727, 54843, 57610, 55705, 23085, 9950	1194	109	12983	1.89539	0.999991	0.236436	15.1754
GOTERM_MF_FAT	GO:0008092~cytoskeletal protein binding	63	3.65217	0.0104368	392862, 25924, 3728, 56776, 10296, 3778, 8735, 387, 29911, 80206, 54212, 85464, 84676, 11252, 81, 22885, 832, 4651, 675, 672, 65979, 3092, 57591, 5357, 6840, 10097, 6249, 120, 4642, 55691, 221692, 7414, 5048, 11104, 2317, 10426, 6709, 283446, 3983, 84700, 257019, 4135, 6640, 23095, 57610, 8522, 5829, 3652, 11344, 7464, 23345, 60312, 84978, 23499, 357, 1780, 4627, 4629, 4628, 58529, 23332, 11122, …	1194	504	12983	1.35919	0.999993	0.236378	15.4954
GOTERM_MF_FAT	GO:0005083~small GTPase regulator activity	38	2.2029	0.0111383	6655, 57480, 23258, 55160, 25924, 1104, 9578, 9093, 50650, 9699, 50488, 23158, 25791, 23092, 4943, 11138, 57610, 9950, 8567, 79658, 116987, 26230, 11214, 5924, 9712, 54521, 11184, 29, 23527, 89846, 55803, 54843, 9727, 23362, 115704, 23061, 50807, 23085	1194	274	12983	1.50801	0.999997	0.245359	16.4516
GOTERM_MF_FAT	GO:0005217~intracellular ligand-gated ion channel activity	6	0.347826	0.0119946	1262, 6261, 3710, 6262, 54714, 6263	1194	16	12983	4.07758	0.999999	0.256729	17.6052
GOTERM_MF_FAT	GO:0003707~steroid hormone receptor activity	11	0.637681	0.0123187	5465, 3174, 7421, 2103, 5914, 7376, 2099, 6256, 2100, 5467, 2649	1194	49	12983	2.441	0.999999	0.257904	18.0379
GOTERM_MF_FAT	GO:0008565~protein transporter activity	16	0.927536	0.0123767	10239, 57510, 30000, 23633, 3841, 402569, 161, 162, 10073, 164, 9868, 160, 56478, 83548, 55705, 10717	1194	87	12983	1.99973	0.999999	0.254311	18.1151
GOTERM_MF_FAT	GO:0051427~hormone receptor binding	16	0.927536	0.0136924	9967, 23054, 10891, 672, 6256, 8202, 5469, 10499, 1022, 6047, 2274, 7421, 7376, 64324, 10579, 221037	1194	88	12983	1.97701	1	0.272563	19.8482
GOTERM_MF_FAT	GO:0008276~protein methyltransferase activity	11	0.637681	0.0141669	9869, 2146, 2145, 58508, 55870, 29072, 9739, 64324, 80854, 80204, 79813	1194	50	12983	2.39218	1	0.275843	20.4647
GOTERM_MF_FAT	GO:0004879~ligand-dependent nuclear receptor activity	12	0.695652	0.0153017	5465, 3174, 7421, 2103, 5914, 7376, 196, 2099, 6256, 2100, 5467, 2649	1194	58	12983	2.2497	1	0.289624	21.9213
GOTERM_MF_FAT	GO:0031072~heat shock protein binding	14	0.811594	0.0164701	2580, 4862, 84277, 55735, 10049, 56521, 196, 9093, 55192, 23341, 80331, 85406, 64215, 27000	1194	74	12983	2.05716	1	0.303165	23.3948
GOTERM_MF_FAT	GO:0017137~Rab GTPase binding	8	0.463768	0.0168286	9699, 9727, 54843, 23258, 25924, 23085, 54521, 9950	1194	30	12983	2.89961	1	0.303838	23.8417
GOTERM_MF_FAT	GO:0017016~Ras GTPase binding	16	0.927536	0.0182965	6093, 5906, 5604, 23258, 5058, 4296, 25924, 9578, 54521, 9699, 9727, 54843, 57610, 55705, 23085, 9950	1194	91	12983	1.91183	1	0.320746	25.646
GOTERM_MF_FAT	GO:0000287~magnesium ion binding	56	3.24638	0.0185186	148229, 22978, 64802, 10243, 3628, 111, 55276, 54456, 5636, 10396, 10380, 11329, 3778, 387, 146956, 51426, 128178, 6733, 26524, 284086, 171425, 9914, 5607, 56953, 4745, 5073, 55556, 4976, 5214, 11200, 55351, 3607, 10420, 9578, 2872, 109, 108, 23057, 57194, 55627, 375449, 5151, 57472, 957, 341392, 91, 11164, 130399, 10079, 491, 2180, 51455, 9175, 10494, 3978, 64421	1194	452	12983	1.34716	1	0.319127	25.9155
GOTERM_MF_FAT	GO:0035091~phosphoinositide binding	17	0.985507	0.0197216	83891, 57732, 3710, 26750, 81846, 3092, 949, 92017, 11188, 653361, 55803, 54843, 8723, 8411, 5288, 51429, 29886	1194	100	12983	1.8485	1	0.33121	27.3593
GOTERM_MF_FAT	GO:0031267~small GTPase binding	17	0.985507	0.0215056	6093, 5906, 5604, 23258, 5058, 4296, 25924, 9578, 54521, 89846, 9699, 9727, 54843, 57610, 55705, 23085, 9950	1194	101	12983	1.8302	1	0.350383	29.452
GOTERM_MF_FAT	GO:0003713~transcription coactivator activity	30	1.73913	0.0217117	9967, 23054, 10891, 4520, 2033, 5914, 8202, 5715, 6047, 23373, 2274, 1387, 10413, 57492, 7528, 9441, 84441, 672, 25937, 6256, 2100, 57591, 5469, 10499, 1022, 55534, 405, 4261, 11319, 10600	1194	214	12983	1.52433	1	0.348216	29.6901
GOTERM_MF_FAT	GO:0050681~androgen receptor binding	7	0.405797	0.0275949	1022, 6047, 2274, 10891, 672, 64324, 8202	1194	26	12983	2.92749	1	0.415159	36.1769
GOTERM_MF_FAT	GO:0046965~retinoid X receptor binding	4	0.231884	0.0304708	7421, 23054, 7376, 64324	1194	8	12983	5.43677	1	0.441951	39.1395
GOTERM_MF_FAT	GO:0051082~unfolded protein binding	18	1.04348	0.0334249	84277, 10036, 56521, 10856, 1861, 9093, 56886, 22937, 55192, 6687, 23341, 8195, 80331, 85406, 10131, 10728, 64215, 27000	1194	115	12983	1.70194	1	0.467581	42.0481
GOTERM_MF_FAT	GO:0003779~actin binding	41	2.37681	0.0356501	221692, 392862, 7414, 2317, 25924, 56776, 6709, 283446, 3983, 10296, 3778, 84700, 8735, 80206, 54212, 85464, 81, 6640, 8522, 3652, 11344, 22885, 832, 4651, 65979, 3092, 57591, 7464, 23345, 60312, 5357, 23499, 6840, 357, 10097, 4627, 4629, 4628, 120, 4642, 2039	1194	326	12983	1.36753	1	0.484286	44.1523
GOTERM_MF_FAT	GO:0003684~damaged DNA binding	10	0.57971	0.0365342	5382, 114799, 10721, 51455, 4968, 7515, 672, 10856, 51426, 7158	1194	50	12983	2.17471	1	0.487347	44.9683
GOTERM_MF_FAT	GO:0070566~adenylyltransferase activity	5	0.289855	0.0425619	64802, 80347, 55149, 80308, 23057	1194	15	12983	3.62451	1	0.536349	50.2408
GOTERM_MF_FAT	GO:0030228~lipoprotein receptor activity	5	0.289855	0.0425619	53353, 3949, 4973, 58191, 949	1194	15	12983	3.62451	1	0.536349	50.2408
GOTERM_MF_FAT	GO:0008238~exopeptidase activity	13	0.753623	0.0475811	57628, 51752, 5184, 23621, 79841, 1804, 63929, 1800, 54504, 84909, 64167, 84871, 2191	1194	77	12983	1.83579	1	0.571839	54.2657
GOTERM_MF_FAT	GO:0008047~enzyme activator activity	41	2.37681	0.0509939	29899, 10049, 9628, 3084, 7249, 55160, 57584, 9901, 5910, 23158, 23092, 4943, 11138, 84079, 4325, 64215, 8601, 57551, 9994, 8567, 79658, 10055, 116987, 26230, 9712, 351, 23527, 29, 5524, 55803, 23108, 120892, 115704, 10454, 7077, 55615, 23061, 50807, 80777, 23786, 93663	1194	335	12983	1.33079	1	0.592176	56.8259
GOTERM_MF_FAT	GO:0030528~transcription regulator activity	158	9.15942	0.0518129	2146, 10891, 55840, 4520, 3084, 6871, 2099, 2649, 221937, 347853, 1523, 11016, 1387, 1820, 6497, 56917, 30818, 22807, 54815, 6493, 1488, 9441, 675, 672, 6688, 473, 8028, 54993, 339344, 23261, 27125, 405, 10626, 1810, 7690, 10725, 5451, 4222, 64324, 23316, 152518, 2625, 4775, 9575, 27086, 10522, 23013, 2274, 7421, 6944, 2972, 4782, 23394, 80714, 4091, 9994, 10413, 5151, 7528, 57541, 596, 51586, 23…	1194	1512	12983	1.13626	1	0.592659	57.4199
GOTERM_MF_FAT	GO:0050839~cell adhesion molecule binding	7	0.405797	0.0521034	10666, 29119, 23607, 5025, 1496, 11122, 999	1194	30	12983	2.53716	1	0.589342	57.6288
GOTERM_MF_FAT	GO:0035258~steroid hormone receptor binding	8	0.463768	0.0551661	1022, 6047, 2274, 10891, 23054, 672, 64324, 8202	1194	38	12983	2.28917	1	0.605503	59.7731
GOTERM_MF_FAT	GO:0017124~SH3 domain binding	15	0.869565	0.0553321	5782, 2060, 22941, 867, 57706, 7405, 1795, 30011, 93343, 202559, 653361, 9844, 23607, 2530, 3635	1194	96	12983	1.69899	1	0.601359	59.8864
GOTERM_MF_FAT	GO:0005262~calcium channel activity	13	0.753623	0.0561316	773, 6261, 117155, 785, 3710, 53373, 10369, 6262, 6263, 55584, 140803, 117144, 7220	1194	79	12983	1.78932	1	0.601572	60.4277
GOTERM_MF_FAT	GO:0008028~monocarboxylic acid transmembrane transporter activity	6	0.347826	0.0634099	6567, 6579, 28234, 6566, 9121, 9120	1194	24	12983	2.71838	1	0.642652	65.0505
GOTERM_MF_FAT	GO:0042169~SH2 domain binding	6	0.347826	0.0634099	202559, 8631, 8878, 54900, 3643, 3932	1194	24	12983	2.71838	1	0.642652	65.0505
GOTERM_MF_FAT	GO:0045296~cadherin binding	5	0.289855	0.0641415	29119, 23607, 5025, 1496, 11122	1194	17	12983	3.1981	1	0.641941	65.486
GOTERM_MF_FAT	GO:0005219~ryanodine-sensitive calcium-release channel activity	3	0.173913	0.0699286	6261, 6262, 6263	1194	5	12983	6.52412	1	0.669775	68.7562
GOTERM_MF_FAT	GO:0043559~insulin binding	3	0.173913	0.0699286	3480, 3416, 3643	1194	5	12983	6.52412	1	0.669775	68.7562
GOTERM_MF_FAT	GO:0005218~intracellular ligand-gated calcium channel activity	3	0.173913	0.0699286	6261, 6262, 6263	1194	5	12983	6.52412	1	0.669775	68.7562
GOTERM_MF_FAT	GO:0043560~insulin receptor substrate binding	4	0.231884	0.0729936	3480, 5291, 2885, 3643	1194	11	12983	3.95401	1	0.681134	70.3681
GOTERM_MF_FAT	GO:0005041~low-density lipoprotein receptor activity	4	0.231884	0.0729936	53353, 3949, 4973, 58191	1194	11	12983	3.95401	1	0.681134	70.3681
GOTERM_MF_FAT	GO:0008239~dipeptidyl-peptidase activity	4	0.231884	0.0729936	1804, 1800, 57628, 2191	1194	11	12983	3.95401	1	0.681134	70.3681
GOTERM_MF_FAT	GO:0008081~phosphoric diester hydrolase activity	13	0.753623	0.0818244	5151, 5143, 5140, 5141, 23236, 5147, 5145, 55775, 5150, 133121, 5148, 284161, 55627	1194	84	12983	1.68281	1	0.719278	74.5873
GOTERM_MF_FAT	GO:0022838~substrate specific channel activity	46	2.66667	0.0835299	3742, 6261, 23510, 5310, 785, 53373, 30820, 3782, 54714, 6262, 5025, 10369, 79041, 6263, 55584, 2897, 364, 3778, 10630, 63982, 80333, 51305, 3756, 40, 117144, 9635, 50636, 2555, 30818, 10257, 1262, 773, 117155, 3710, 2891, 284525, 2900, 54207, 140803, 114780, 342372, 357, 3786, 2567, 53822, 7220	1194	398	12983	1.25674	1	0.722296	75.3344
GOTERM_MF_FAT	GO:0042623~ATPase activity, coupled	33	1.91304	0.0870636	148229, 10856, 11104, 54456, 57696, 9361, 641, 10396, 8992, 79009, 439, 164832, 57194, 5889, 10257, 4363, 23, 10351, 9914, 5982, 10079, 491, 1022, 399687, 10721, 83473, 4627, 4628, 2547, 1659, 2186, 83990, 528	1194	272	12983	1.31922	1	0.733076	76.8171
GOTERM_MF_FAT	GO:0005178~integrin binding	10	0.57971	0.0883874	10666, 11188, 1285, 7077, 3690, 3911, 81, 53616, 4067, 7148	1194	59	12983	1.84297	1	0.734156	77.3507
GOTERM_MF_FAT	GO:0019992~diacylglycerol binding	11	0.637681	0.0912171	6093, 5894, 5578, 11214, 118987, 440279, 5584, 9578, 283455, 23025, 5581	1194	68	12983	1.75895	1	0.741339	78.4529
GOTERM_MF_FAT	GO:0016887~ATPase activity	39	2.26087	0.0980165	148229, 1767, 10856, 11104, 54456, 57696, 9361, 10396, 641, 79009, 8992, 3416, 23095, 439, 57194, 164832, 5889, 10257, 4363, 225, 9914, 23, 10351, 5982, 10079, 491, 5524, 1022, 399687, 10721, 83473, 4627, 4628, 8701, 2547, 1659, 2186, 83990, 528	1194	334	12983	1.26966	1	0.763168	80.8993
INTERPRO	IPR015492:Protocadherin gamma	19	1.10145	2.53364e-18	56099, 56110, 56101, 56100, 56103, 56102, 8641, 56114, 56105, 9708, 56113, 56104, 56112, 56107, 56106, 56111, 56109, 56108, 26025	1506	19	16659	11.0618	4.86459e-15	4.86459e-15	4.33537e-15
INTERPRO	IPR013164:Cadherin, N-terminal	19	1.10145	1.94748e-06	56099, 56110, 56101, 56100, 56103, 56102, 8641, 56114, 56105, 9708, 56113, 56104, 56112, 56107, 56106, 56111, 56109, 56108, 26025	1506	58	16659	3.62368	0.00373218	0.00186783	0.00333232
INTERPRO	IPR011989:Armadillo-like helical	29	1.68116	8.31835e-06	84071, 57510, 55370, 23633, 3841, 3728, 5910, 2475, 92105, 1501, 9698, 9793, 10717, 10444, 219681, 399671, 30000, 57521, 402569, 161, 162, 23431, 164, 120892, 160, 54986, 23332, 55705, 25831	1506	128	16659	2.50618	0.0158444	0.00530962	0.0142328
INTERPRO	IPR001005:SANT, DNA-binding	16	0.927536	1.66497e-05	2146, 9612, 2145, 9611, 26009, 54531, 473, 6871, 339344, 57504, 23186, 54856, 55814, 84215, 64215, 27000	1506	49	16659	3.612	0.0314622	0.00796009	0.028486
INTERPRO	IPR017441:Protein kinase, ATP binding site	69	4	2.32461e-05	2580, 5894, 5578, 26750, 984, 3480, 11329, 23178, 9833, 50488, 4920, 5584, 5585, 2048, 5581, 6093, 5602, 6733, 4363, 284086, 26524, 5604, 2321, 5170, 5607, 4296, 11184, 9874, 6198, 147746, 9706, 115704, 5218, 23682, 3643, 11046, 11200, 55351, 10420, 51755, 2268, 9578, 6793, 2872, 51199, 57118, 80122, 8814, 85443, 57551, 8428, 5156, 817, 91, 2043, 5566, 5058, 130399, 2870, 4486, 1022, 9175, 120892…	1506	455	16659	1.6775	0.0436516	0.00888688	0.0397695
INTERPRO	IPR014729:Rossmann-like alpha/beta/alpha sandwich fold	14	0.811594	2.97661e-05	64802, 80308, 51520, 51067, 833, 8833, 2109, 80347, 90353, 9468, 23395, 5130, 23057, 124454	1506	40	16659	3.87161	0.0555493	0.00948007	0.0509213
INTERPRO	IPR013767:PAS fold	11	0.637681	3.23311e-05	10499, 5151, 4862, 23178, 405, 64067, 64344, 196, 9575, 8202, 6493	1506	25	16659	4.86717	0.0601892	0.0088289	0.0553082
INTERPRO	IPR002126:Cadherin	24	1.3913	8.03798e-05	56099, 1001, 22883, 64084, 56110, 56101, 56100, 56103, 56102, 8641, 56114, 56105, 9708, 56113, 56104, 56112, 56107, 56106, 56111, 56109, 56108, 9620, 26025, 999	1506	108	16659	2.45817	0.143016	0.019107	0.137451
INTERPRO	IPR000014:PAS	12	0.695652	9.38597e-05	10499, 5151, 4862, 23178, 405, 64067, 3756, 64344, 196, 9575, 8202, 6493	1506	33	16659	4.02246	0.164913	0.0198252	0.160484
INTERPRO	IPR000433:Zinc finger, ZZ-type	9	0.521739	0.000132587	1387, 2033, 57534, 8878, 26009, 6871, 4077, 8924, 56888	1506	19	16659	5.23978	0.224761	0.025137	0.22663
INTERPRO	IPR017442:Serine/threonine protein kinase-related	55	3.18841	0.000132999	2580, 5894, 5578, 26750, 984, 11329, 23178, 9833, 50488, 5584, 5585, 5581, 6093, 5602, 6733, 26524, 284086, 5604, 5170, 5607, 4296, 11184, 9874, 6198, 147746, 9706, 5218, 11200, 55351, 10420, 51755, 9578, 6793, 283455, 2872, 57118, 80122, 8814, 85443, 375449, 57551, 8428, 817, 91, 5566, 5058, 130399, 2870, 1022, 9175, 120892, 10494, 54986, 2868, 4140, 728642	1506	359	16659	1.6947	0.225374	0.0229485	0.227334
INTERPRO	IPR002290:Serine/threonine protein kinase	43	2.49275	0.000138986	11200, 55351, 5578, 51755, 9578, 6793, 984, 2872, 11329, 57118, 9833, 23178, 50488, 80122, 8814, 5584, 5585, 85443, 375449, 57551, 5581, 6093, 5602, 8428, 817, 26524, 284086, 5604, 5566, 5170, 5058, 5607, 2870, 11184, 9874, 6198, 1022, 147746, 10494, 9706, 5218, 2868, 4140, 728642	1506	259	16659	1.83651	0.234229	0.0219939	0.237557
INTERPRO	IPR014778:Myb, DNA-binding	12	0.695652	0.000170876	23186, 9612, 9611, 55814, 26009, 473, 54531, 6871, 84215, 57504, 64215, 27000	1506	35	16659	3.7926	0.279716	0.0249233	0.291987
INTERPRO	IPR000719:Protein kinase, core	68	3.94203	0.000171051	2580, 5894, 5578, 26750, 984, 56155, 3480, 11329, 23178, 9833, 50488, 4920, 5584, 5585, 2048, 5581, 6093, 5602, 6733, 284086, 26524, 5604, 2321, 5170, 5607, 4296, 11184, 9874, 6198, 147746, 9706, 5218, 3643, 5754, 11200, 55351, 10420, 51755, 2268, 9578, 6793, 283455, 2872, 51199, 57118, 80122, 8814, 85443, 375449, 57551, 8428, 5156, 817, 91, 5566, 5058, 130399, 2870, 4486, 1022, 9175, 120892, 104…	1506	476	16659	1.58025	0.279958	0.0231873	0.292286
INTERPRO	IPR008271:Serine/threonine protein kinase, active site	54	3.13043	0.000171523	2580, 5894, 5578, 26750, 984, 11329, 23178, 9833, 50488, 5584, 5585, 5581, 6093, 5602, 6733, 26524, 284086, 5604, 5170, 5607, 4296, 11184, 9874, 6198, 147746, 9706, 5218, 11200, 55351, 51755, 9578, 6793, 283455, 2872, 57118, 80122, 8814, 85443, 375449, 57551, 8428, 817, 91, 5566, 5058, 130399, 2870, 1022, 9175, 120892, 10494, 54986, 2868, 4140, 728642	1506	354	16659	1.68739	0.280611	0.0217176	0.293093
INTERPRO	IPR017884:SANT, eukarya	10	0.57971	0.000295401	23186, 9612, 9611, 473, 54531, 6871, 84215, 57504, 64215, 27000	1506	26	16659	4.25452	0.432919	0.0348322	0.504266
INTERPRO	IPR001478:PDZ/DHR/GLGF	28	1.62319	0.000354417	1741, 1740, 392862, 57584, 84433, 5715, 64398, 9223, 27134, 9699, 54212, 6640, 84708, 23037, 375449, 55698, 26230, 22941, 4842, 143098, 118987, 399687, 357, 117583, 85415, 79092, 56288, 23024	1506	149	16659	2.07872	0.493687	0.0392445	0.604723
INTERPRO	IPR013098:Immunoglobulin I-set	25	1.44928	0.00133214	5754, 26018, 1272, 4685, 257194, 221935, 56884, 8736, 4920, 1826, 6614, 7837, 54549, 53942, 5156, 50863, 152330, 2321, 57689, 115701, 3490, 4978, 57497, 57188, 5789	1506	138	16659	2.00394	0.922651	0.132544	2.25517
INTERPRO	IPR001610:PAC motif	9	0.521739	0.0015447	10499, 4862, 405, 64067, 3756, 64344, 196, 9575, 6493	1506	26	16659	3.82907	0.9486	0.144626	2.61053
INTERPRO	IPR000601:PKD	6	0.347826	0.00173527	9856, 5310, 79932, 84918, 168507, 114815	1506	11	16659	6.03368	0.964372	0.153572	2.92812
INTERPRO	IPR004820:Cytidylyltransferase	5	0.289855	0.00185726	64802, 80347, 9468, 5130, 23057	1506	7	16659	7.90125	0.971823	0.156305	3.13089
INTERPRO	IPR001202:WW/Rsp5/WWP	13	0.753623	0.00228605	10413, 123606, 323, 51741, 25937, 9223, 322, 29072, 144100, 23327, 80014, 8522, 22897	1506	53	16659	2.71326	0.987652	0.181055	3.8405
INTERPRO	IPR015609:Molecular chaperone, heat shock protein, Hsp40, DnaJ	11	0.637681	0.00291265	55735, 84277, 23341, 10049, 56521, 80331, 9093, 85406, 64215, 27000, 55192	1506	41	16659	2.96779	0.996304	0.216119	4.86866
INTERPRO	IPR001623:Heat shock protein DnaJ, N-terminal	12	0.695652	0.00310635	2580, 55735, 84277, 23341, 10049, 56521, 80331, 9093, 85406, 64215, 27000, 55192	1506	48	16659	2.76544	0.997455	0.220338	5.1844
INTERPRO	IPR000357:HEAT	13	0.753623	0.00317768	23244, 92105, 54497, 79613, 399671, 6904, 55370, 389690, 30000, 57521, 23332, 9793, 3728	1506	55	16659	2.6146	0.997781	0.216853	5.30043
INTERPRO	IPR000961:AGC-kinase, C-terminal	13	0.753623	0.00317768	6093, 5578, 26524, 5566, 2870, 9578, 6198, 11329, 5584, 2868, 5585, 375449, 5581	1506	55	16659	2.6146	0.997781	0.216853	5.30043
INTERPRO	IPR008144:Guanylate kinase	8	0.463768	0.00324849	1741, 1740, 27134, 143098, 79092, 84433, 64398, 9223	1506	23	16659	3.84757	0.998064	0.213591	5.41546
INTERPRO	IPR018253:Heat shock protein DnaJ, conserved site	12	0.695652	0.00368495	2580, 55735, 84277, 23341, 10049, 56521, 80331, 9093, 85406, 64215, 27000, 55192	1506	49	16659	2.709	0.999165	0.230893	6.12167
INTERPRO	IPR013655:PAS fold-3	7	0.405797	0.00385364	4862, 405, 64067, 64344, 196, 9575, 6493	1506	18	16659	4.30179	0.999397	0.23261	6.39327
INTERPRO	IPR000048:IQ calmodulin-binding region	17	0.985507	0.00455358	4651, 5924, 22994, 23261, 283446, 399687, 84223, 84700, 64799, 5470, 8735, 4627, 4629, 4628, 4642, 128153, 9657	1506	87	16659	2.16149	0.999844	0.260785	7.51238
INTERPRO	IPR000253:Forkhead-associated	9	0.521739	0.00519659	11200, 3607, 55698, 63971, 23095, 114827, 9656, 221937, 23303	1506	31	16659	3.21148	0.999955	0.283552	8.52935
INTERPRO	IPR000324:Vitamin D receptor	7	0.405797	0.00520731	3174, 7421, 2103, 7376, 2099, 2100, 2649	1506	19	16659	4.07538	0.999956	0.276287	8.54621
INTERPRO	IPR008152:Clathrin adaptor, alpha/beta/gamma-adaptin, appendage, Ig-like subdomain	5	0.289855	0.00576697	161, 162, 164, 26088, 160	1506	9	16659	6.14542	0.999985	0.293209	9.42262
INTERPRO	IPR002553:Clathrin/coatomer adaptor, adaptin-like, N-terminal	6	0.347826	0.00597444	161, 23431, 162, 164, 160, 10717	1506	14	16659	4.74075	0.99999	0.294357	9.7455
INTERPRO	IPR001849:Pleckstrin homology	39	2.26087	0.00618725	6655, 139818, 57480, 5007, 57584, 9578, 50650, 9046, 220164, 25791, 54212, 23092, 144100, 26034, 23095, 6640, 6093, 79658, 4651, 116987, 26230, 11214, 81846, 5924, 199786, 60312, 29, 23527, 89846, 55612, 9844, 55803, 23362, 8631, 114884, 80790, 64855, 83706, 50807	1506	277	16659	1.55743	0.999993	0.295652	10.0756
INTERPRO	IPR002219:Protein kinase C-like, phorbol ester/diacylglycerol binding	14	0.811594	0.00632952	6093, 9162, 58508, 5894, 5578, 11214, 118987, 64759, 440279, 5584, 9578, 283455, 23025, 5581	1506	67	16659	2.31141	0.999995	0.294129	10.2956
INTERPRO	IPR001882:Biotin-binding site	4	0.231884	0.00640028	31, 5095, 5091, 56922	1506	5	16659	8.8494	0.999996	0.289968	10.4048
INTERPRO	IPR011764:Biotin carboxylation region	4	0.231884	0.00640028	31, 5095, 5091, 56922	1506	5	16659	8.8494	0.999996	0.289968	10.4048
INTERPRO	IPR005482:Biotin carboxylase, C-terminal	4	0.231884	0.00640028	31, 5095, 5091, 56922	1506	5	16659	8.8494	0.999996	0.289968	10.4048
INTERPRO	IPR008145:Guanylate kinase/L-type calcium channel region	8	0.463768	0.00685967	1741, 1740, 27134, 785, 143098, 79092, 64398, 9223	1506	26	16659	3.40362	0.999998	0.300359	11.111
INTERPRO	IPR001628:Zinc finger, nuclear hormone receptor-type	11	0.637681	0.00700592	5465, 3174, 7421, 2103, 5914, 7376, 2099, 6256, 2100, 5467, 2649	1506	46	16659	2.6452	0.999999	0.298987	11.3347
INTERPRO	IPR017892:Protein kinase, C-terminal	10	0.57971	0.0081694	6093, 11329, 6198, 5578, 26524, 5584, 5585, 9578, 375449, 5581	1506	40	16659	2.76544	1	0.332247	13.0957
INTERPRO	IPR001723:Steroid hormone receptor	11	0.637681	0.00819589	5465, 3174, 7421, 2103, 5914, 7376, 2099, 6256, 2100, 5467, 2649	1506	47	16659	2.58892	1	0.326336	13.1354
INTERPRO	IPR008946:Nuclear hormone receptor, ligand-binding	11	0.637681	0.00953524	5465, 3174, 7421, 2103, 5914, 7376, 2099, 6256, 2100, 5467, 2649	1506	48	16659	2.53499	1	0.361524	15.1209
INTERPRO	IPR000536:Nuclear hormone receptor, ligand-binding, core	11	0.637681	0.00953524	5465, 3174, 7421, 2103, 5914, 7376, 2099, 6256, 2100, 5467, 2649	1506	48	16659	2.53499	1	0.361524	15.1209
INTERPRO	IPR006594:LisH dimerisation motif	8	0.463768	0.0105327	22911, 10296, 83473, 4289, 5048, 9730, 57610, 9221	1506	28	16659	3.1605	1	0.383717	16.5718
INTERPRO	IPR005113:uDENN	6	0.347826	0.0111937	8567, 160518, 23258, 27147, 81846, 57706	1506	16	16659	4.14816	1	0.395062	17.5203
INTERPRO	IPR001194:DENN	6	0.347826	0.0111937	8567, 160518, 23258, 27147, 81846, 57706	1506	16	16659	4.14816	1	0.395062	17.5203
INTERPRO	IPR005112:dDENN	6	0.347826	0.0111937	8567, 160518, 23258, 27147, 81846, 57706	1506	16	16659	4.14816	1	0.395062	17.5203
INTERPRO	IPR000342:Regulator of G protein signalling	9	0.521739	0.0112279	83891, 9628, 8313, 6000, 2868, 6001, 2870, 85397, 8601	1506	35	16659	2.84445	1	0.389036	17.5692
INTERPRO	IPR013662:RyR and IP3R Homology associated	4	0.231884	0.0119432	6261, 3710, 6262, 6263	1506	6	16659	7.3745	1	0.401089	18.5836
INTERPRO	IPR000699:Intracellular calcium-release channel	4	0.231884	0.0119432	6261, 3710, 6262, 6263	1506	6	16659	7.3745	1	0.401089	18.5836
INTERPRO	IPR015925:Ryanodine receptor-related	4	0.231884	0.0119432	6261, 3710, 6262, 6263	1506	6	16659	7.3745	1	0.401089	18.5836
INTERPRO	IPR003616:Post-SET zinc-binding region	6	0.347826	0.0146997	9869, 58508, 55870, 29072, 9739, 64324	1506	17	16659	3.90415	1	0.461036	22.3841
INTERPRO	IPR013816:ATP-grasp fold, subdomain 2	6	0.347826	0.0146997	284716, 8224, 31, 5095, 5091, 56922	1506	17	16659	3.90415	1	0.461036	22.3841
INTERPRO	IPR003095:Heat shock protein DnaJ	7	0.405797	0.0174967	84277, 23341, 80331, 9093, 85406, 64215, 55192	1506	24	16659	3.22634	1	0.513776	26.0692
INTERPRO	IPR001024:Lipoxygenase, LH2	7	0.405797	0.0174967	114780, 5310, 160518, 342372, 23258, 168507, 247	1506	24	16659	3.22634	1	0.513776	26.0692
INTERPRO	IPR001609:Myosin head, motor region	9	0.521739	0.0183399	283446, 399687, 84700, 4651, 8735, 4627, 4629, 4628, 4642	1506	38	16659	2.61989	1	0.52308	27.1474
INTERPRO	IPR005481:Carbamoyl phosphate synthase, large subunit, N-terminal	4	0.231884	0.0195076	31, 5095, 5091, 56922	1506	7	16659	6.321	1	0.537882	28.6161
INTERPRO	IPR003126:Zinc finger, N-recognin	4	0.231884	0.0195076	197131, 23304, 130507, 80204	1506	7	16659	6.321	1	0.537882	28.6161
INTERPRO	IPR017907:Zinc finger, RING-type, conserved site	37	2.14493	0.0196151	165918, 445372, 84108, 152518, 57534, 57674, 114804, 10193, 867, 55182, 10425, 149041, 6047, 23295, 54476, 197131, 84676, 84708, 23304, 164832, 130507, 11342, 51132, 55223, 10336, 672, 55072, 22888, 5071, 84900, 55658, 7267, 85451, 84937, 23024, 131405, 54941	1506	280	16659	1.46173	1	0.532663	28.7499
INTERPRO	IPR009460:Ryanodine Receptor TM 4-6	3	0.173913	0.022998	6261, 6262, 6263	1506	3	16659	11.0618	1	0.583521	32.8419
INTERPRO	IPR003032:Ryanodine receptor Ryr	3	0.173913	0.022998	6261, 6262, 6263	1506	3	16659	11.0618	1	0.583521	32.8419
INTERPRO	IPR013333:Ryanodine receptor, N-terminal	3	0.173913	0.022998	6261, 6262, 6263	1506	3	16659	11.0618	1	0.583521	32.8419
INTERPRO	IPR005479:Carbamoyl phosphate synthetase, large subunit, ATP-binding	5	0.289855	0.0244242	57646, 31, 5095, 5091, 56922	1506	13	16659	4.25452	1	0.598686	34.4998
INTERPRO	IPR011761:ATP-grasp fold	5	0.289855	0.0244242	284716, 31, 5095, 5091, 56922	1506	13	16659	4.25452	1	0.598686	34.4998
INTERPRO	IPR000949:ELM2	5	0.289855	0.0244242	23186, 473, 54531, 84215, 57504	1506	13	16659	4.25452	1	0.598686	34.4998
INTERPRO	IPR001452:Src homology-3 domain	29	1.68116	0.0281476	1741, 1740, 785, 2268, 9901, 30011, 6709, 64398, 27134, 25791, 23092, 84174, 11252, 51429, 8522, 79658, 6455, 143098, 4296, 1795, 653361, 2885, 8631, 23607, 4067, 2530, 50807, 3932, 56904	1506	213	16659	1.50606	1	0.644529	38.6484
INTERPRO	IPR000608:Ubiquitin-conjugating enzyme, E2	9	0.521739	0.0282031	54926, 7324, 55284, 55293, 7322, 7336, 7326, 9246, 7328	1506	41	16659	2.42819	1	0.638391	38.7084
INTERPRO	IPR013817:Pre-ATP-grasp fold	4	0.231884	0.0291426	31, 5095, 5091, 56922	1506	8	16659	5.53088	1	0.64387	39.7144
INTERPRO	IPR003128:Villin headpiece	4	0.231884	0.0291426	6840, 22885, 3983, 2039	1506	8	16659	5.53088	1	0.64387	39.7144
INTERPRO	IPR013122:Polycystin cation channel, PKD1/PKD2	4	0.231884	0.0291426	114780, 5310, 342372, 168507	1506	8	16659	5.53088	1	0.64387	39.7144
INTERPRO	IPR002652:Importin-alpha-like, importin-beta-binding region	4	0.231884	0.0291426	10073, 23633, 3841, 402569	1506	8	16659	5.53088	1	0.64387	39.7144
INTERPRO	IPR001214:SET	10	0.57971	0.0296016	9869, 2146, 2145, 58508, 55870, 29072, 9739, 64324, 80854, 79813	1506	49	16659	2.2575	1	0.643078	40.2003
INTERPRO	IPR015940:Ubiquitin-associated/translation elongation factor EF1B, N-terminal, eukaryote	9	0.521739	0.0321758	55833, 55072, 26524, 8878, 9898, 51667, 867, 4077, 4140	1506	42	16659	2.37038	1	0.667673	42.8574
INTERPRO	IPR019821:Kinesin, motor region, conserved site	9	0.521739	0.0321758	3801, 57519, 55083, 3832, 3797, 63971, 3796, 23095, 23303	1506	42	16659	2.37038	1	0.667673	42.8574
INTERPRO	IPR001752:Kinesin, motor region	9	0.521739	0.0321758	3801, 57519, 55083, 3832, 3797, 63971, 3796, 23095, 23303	1506	42	16659	2.37038	1	0.667673	42.8574
INTERPRO	IPR003593:ATPase, AAA+ type, core	21	1.21739	0.0348208	10257, 1767, 4363, 225, 10856, 57674, 166378, 11104, 23, 10351, 5982, 9361, 79915, 6687, 83473, 8701, 4931, 89797, 89796, 84515, 5889	1506	144	16659	1.61317	1	0.690636	45.4716
INTERPRO	IPR002073:3'5'-cyclic nucleotide phosphodiesterase	6	0.347826	0.0357717	5151, 5143, 5140, 5141, 5145, 5150	1506	21	16659	3.1605	1	0.694385	46.3836
INTERPRO	IPR013088:Zinc finger, NHR/GATA-type	10	0.57971	0.0373273	5465, 3174, 2625, 7421, 2103, 7376, 2099, 2100, 5467, 2649	1506	51	16659	2.16897	1	0.703982	47.8446
INTERPRO	IPR005821:Ion transport	17	0.985507	0.0382771	1262, 3742, 773, 6261, 117155, 3710, 53373, 284525, 6262, 54714, 6263, 140803, 3778, 3786, 3756, 117144, 7220	1506	110	16659	1.70954	1	0.707254	48.7182
INTERPRO	IPR002110:Ankyrin	31	1.7971	0.0389409	79722, 91526, 27165, 57534, 163782, 54737, 56155, 288, 9162, 256949, 84079, 23243, 26057, 26051, 51239, 116987, 22881, 121551, 23141, 140460, 54522, 126626, 23527, 79813, 23261, 56899, 170961, 50807, 83992, 25831, 7220	1506	238	16659	1.44082	1	0.707713	49.3205
INTERPRO	IPR000089:Biotin/lipoyl attachment	4	0.231884	0.0408304	31, 5095, 5091, 56922	1506	9	16659	4.91633	1	0.719301	50.9987
INTERPRO	IPR000633:Vinculin, conserved site	3	0.173913	0.0432511	29119, 7414, 1496	1506	4	16659	8.29631	1	0.734577	53.0723
INTERPRO	IPR014010:Egg jelly receptor, REJ-like	3	0.173913	0.0432511	114780, 5310, 168507	1506	4	16659	8.29631	1	0.734577	53.0723
INTERPRO	IPR004821:Cytidyltransferase-related	3	0.173913	0.0432511	80347, 9468, 5130	1506	4	16659	8.29631	1	0.734577	53.0723
INTERPRO	IPR000225:Armadillo	8	0.463768	0.0451331	1501, 219681, 30000, 5910, 23633, 3841, 3728, 402569	1506	37	16659	2.39173	1	0.744411	54.6271
INTERPRO	IPR003598:Immunoglobulin subtype 2	27	1.56522	0.0485572	5754, 26018, 1272, 4685, 3084, 257194, 221935, 56884, 79827, 8736, 1826, 4920, 6614, 7837, 54549, 5156, 53942, 152330, 50863, 2321, 57689, 10666, 115701, 4978, 57497, 57188, 5789	1506	205	16659	1.45691	1	0.764965	57.3322
INTERPRO	IPR003608:MIR	4	0.231884	0.054502	6261, 3710, 6262, 6263	1506	10	16659	4.4247	1	0.799316	61.6714
INTERPRO	IPR016093:MIR motif	4	0.231884	0.054502	6261, 3710, 6262, 6263	1506	10	16659	4.4247	1	0.799316	61.6714
INTERPRO	IPR006595:CTLH, C-terminal to LisH motif	4	0.231884	0.054502	22911, 10296, 4289, 57610	1506	10	16659	4.4247	1	0.799316	61.6714
INTERPRO	IPR001357:BRCT	6	0.347826	0.05976	51455, 7515, 672, 9656, 79648, 7158	1506	24	16659	2.76544	1	0.824456	65.1598
INTERPRO	IPR003607:Metal-dependent phosphohydrolase, HD region	6	0.347826	0.05976	5151, 5143, 5140, 5141, 5145, 5150	1506	24	16659	2.76544	1	0.824456	65.1598
INTERPRO	IPR001683:Phox-like	9	0.521739	0.064031	83891, 11188, 92017, 653361, 8723, 26750, 5288, 51429, 29886	1506	48	16659	2.07408	1	0.841394	67.7709
INTERPRO	IPR016135:Ubiquitin-conjugating enzyme/RWD-like	9	0.521739	0.064031	54926, 7324, 55284, 55293, 7322, 7336, 7326, 9246, 7328	1506	48	16659	2.07408	1	0.841394	67.7709
INTERPRO	IPR001487:Bromodomain	8	0.463768	0.0647493	27443, 23613, 23476, 1387, 55870, 2033, 2186, 55193	1506	40	16659	2.21235	1	0.84056	68.1916
INTERPRO	IPR014821:Inositol 1,4,5-trisphosphate/ryanodine receptor	3	0.173913	0.0678184	6261, 3710, 6263	1506	5	16659	6.63705	1	0.850299	69.9312
INTERPRO	IPR010307:Laminin II	3	0.173913	0.0678184	284217, 3911, 3909	1506	5	16659	6.63705	1	0.850299	69.9312
INTERPRO	IPR010606:Mib-herc2	3	0.173913	0.0678184	57534, 8924, 25831	1506	5	16659	6.63705	1	0.850299	69.9312
INTERPRO	IPR006077:Vinculin/alpha-catenin	3	0.173913	0.0678184	29119, 7414, 1496	1506	5	16659	6.63705	1	0.850299	69.9312
INTERPRO	IPR013980:Seven cysteines	3	0.173913	0.0678184	9856, 79932, 84918	1506	5	16659	6.63705	1	0.850299	69.9312
INTERPRO	IPR002151:Kinesin light chain	3	0.173913	0.0678184	84129, 3831, 89953	1506	5	16659	6.63705	1	0.850299	69.9312
INTERPRO	IPR007797:AF-4 proto-oncoprotein	3	0.173913	0.0678184	27125, 2334, 3899	1506	5	16659	6.63705	1	0.850299	69.9312
INTERPRO	IPR009254:Laminin I	3	0.173913	0.0678184	284217, 3911, 3909	1506	5	16659	6.63705	1	0.850299	69.9312
INTERPRO	IPR018483:Carbohydrate kinase, FGGY, conserved site	3	0.173913	0.0678184	23729, 2710, 256356	1506	5	16659	6.63705	1	0.850299	69.9312
INTERPRO	IPR006560:AWS	3	0.173913	0.0678184	55870, 29072, 64324	1506	5	16659	6.63705	1	0.850299	69.9312
INTERPRO	IPR001025:Bromo adjacent region	4	0.231884	0.0700498	55870, 473, 57504, 55193	1506	11	16659	4.02246	1	0.855813	71.1393
INTERPRO	IPR003959:ATPase, AAA-type, core	9	0.521739	0.070749	6687, 83473, 10856, 166378, 11104, 5982, 4931, 9361, 79915	1506	49	16659	2.03175	1	0.854837	71.5084
INTERPRO	IPR002172:Low density lipoprotein-receptor, class A, cysteine-rich	9	0.521739	0.0778802	9993, 53353, 3949, 4041, 5310, 753, 84918, 51293, 730	1506	50	16659	1.99112	1	0.877996	75.0272
INTERPRO	IPR011993:Pleckstrin homology-type	36	2.08696	0.0785474	6655, 139818, 57480, 64759, 5007, 57584, 9046, 220164, 25791, 257019, 144100, 26034, 23095, 79658, 4651, 26230, 11214, 323, 81846, 5170, 5924, 322, 60312, 23527, 84978, 89846, 56899, 55612, 9844, 55803, 23362, 8631, 114884, 83706, 50807, 55691	1506	303	16659	1.31427	1	0.876829	75.3345
INTERPRO	IPR002909:Cell surface receptor IPT/TIG	7	0.405797	0.0813448	23499, 23261, 91584, 4775, 10725, 56288, 4486	1506	34	16659	2.27742	1	0.882749	76.585
INTERPRO	IPR004182:GRAM	5	0.289855	0.0860998	55074, 23158, 81846, 11138, 23061	1506	19	16659	2.91099	1	0.894072	78.5746
INTERPRO	IPR010909:PLAC	5	0.289855	0.0860998	9509, 57188, 170691, 170692, 5125	1506	19	16659	2.91099	1	0.894072	78.5746
INTERPRO	IPR001841:Zinc finger, RING-type	35	2.02899	0.0869302	165918, 445372, 84108, 152518, 57534, 57674, 114804, 10193, 867, 55182, 10425, 149041, 6047, 23295, 84676, 84708, 164832, 23304, 11342, 51132, 55223, 10336, 672, 55072, 22888, 84900, 55658, 7267, 58508, 85451, 84937, 64324, 23024, 131405, 54941	1506	296	16659	1.30798	1	0.893392	78.9053
INTERPRO	IPR003619:MAD homology 1, Dwarfin-type	4	0.231884	0.0873381	4088, 4782, 4086, 4091	1506	12	16659	3.68725	1	0.891512	79.066
INTERPRO	IPR020003:ATPase, F1/V1/A1 complex, alpha/beta subunit, nucleotide-binding domain, active site	4	0.231884	0.0873381	11016, 58508, 54629, 9972	1506	12	16659	3.68725	1	0.891512	79.066
INTERPRO	IPR004156:Organic anion transporter polypeptide OATP	4	0.231884	0.0873381	338821, 6579, 28234, 28232	1506	12	16659	3.68725	1	0.891512	79.066
INTERPRO	IPR011497:Protease inhibitor, Kazal-type	6	0.347826	0.0909809	338821, 3490, 6579, 28234, 28232, 8434	1506	27	16659	2.45817	1	0.898667	80.4506
INTERPRO	IPR000577:Carbohydrate kinase, FGGY	3	0.173913	0.095756	23729, 2710, 256356	1506	6	16659	5.53088	1	0.907996	82.1354
INTERPRO	IPR018484:Carbohydrate kinase, FGGY, N-terminal	3	0.173913	0.095756	23729, 2710, 256356	1506	6	16659	5.53088	1	0.907996	82.1354
INTERPRO	IPR002469:Peptidase S9B, dipeptidylpeptidase IV N-terminal	3	0.173913	0.095756	1804, 57628, 2191	1506	6	16659	5.53088	1	0.907996	82.1354
INTERPRO	IPR001126:DNA-repair protein, UmuC-like	3	0.173913	0.095756	114799, 51455, 51426	1506	6	16659	5.53088	1	0.907996	82.1354
INTERPRO	IPR015943:WD40/YVTN repeat-like	35	2.02899	0.0998175	51594, 1762, 55112, 5048, 56884, 9924, 79726, 89891, 5520, 22937, 126820, 124997, 11091, 126248, 400954, 55100, 57521, 10512, 79816, 9895, 7464, 54521, 22911, 25853, 10371, 91584, 2782, 57599, 120892, 80217, 1780, 84219, 23335, 79968, 284434	1506	300	16659	1.29054	1	0.914755	83.4599
KEGG_PATHWAY	hsa04910:Insulin signaling pathway	26	1.50725	0.000163863	5602, 6655, 5140, 8503, 5894, 2308, 10891, 5604, 7249, 5566, 5170, 245711, 867, 57521, 2475, 2872, 5291, 6198, 9470, 2885, 5576, 5501, 31, 5500, 3643, 5584, 3635	438	135	5085	2.23592	0.0284303	0.0284303	0.200895
KEGG_PATHWAY	hsa04144:Endocytosis	31	1.7971	0.000397924	10193, 867, 30011, 3949, 3480, 23327, 5584, 30845, 5156, 116987, 2060, 6455, 91, 2321, 200576, 130399, 2870, 8394, 93343, 23527, 161, 408, 9727, 23362, 160, 8411, 2868, 56288, 5878, 50807, 56904	438	184	5085	1.95596	0.0676515	0.0344181	0.487209
KEGG_PATHWAY	hsa04510:Focal adhesion	32	1.85507	0.000852384	6655, 8516, 284217, 5894, 5578, 7414, 2317, 245711, 3909, 7148, 3480, 387, 81, 5829, 6093, 5602, 5906, 596, 8503, 5156, 5604, 1286, 2321, 5170, 3690, 5058, 5649, 5291, 2885, 5501, 5500, 3911, 896	438	201	5085	1.84829	0.139364	0.0487971	1.04097
KEGG_PATHWAY	hsa05200:Pathways in cancer	46	2.66667	0.000879467	6655, 5894, 284217, 2033, 5578, 5914, 867, 1496, 3728, 3909, 2475, 6513, 7042, 3480, 2246, 387, 1387, 81029, 1488, 5602, 8503, 596, 675, 5156, 2308, 4843, 5604, 91, 1286, 6688, 6256, 130399, 2737, 5467, 1871, 2259, 5291, 4286, 405, 29119, 2885, 8313, 4088, 3065, 3911, 999	438	328	5085	1.62817	0.14346	0.0379738	1.07388
KEGG_PATHWAY	hsa00310:Lysine degradation	11	0.637681	0.00341001	9869, 223, 55870, 29072, 10157, 217, 9739, 64324, 80854, 5351, 79813	438	44	5085	2.9024	0.45184	0.11329	4.10503
KEGG_PATHWAY	hsa04720:Long-term potentiation	14	0.811594	0.00454994	5906, 23236, 5894, 5578, 2033, 3710, 817, 5604, 5566, 245711, 2891, 5533, 1387, 5501, 5500	438	68	5085	2.39021	0.551845	0.125208	5.44238
KEGG_PATHWAY	hsa04062:Chemokine signaling pathway	28	1.62319	0.00471251	6655, 23236, 5894, 111, 2788, 2268, 387, 109, 108, 5829, 6093, 5906, 8503, 26230, 5604, 5566, 5058, 2870, 408, 5291, 2782, 653361, 9844, 2885, 58191, 2868, 56288, 4067	438	187	5085	1.73833	0.564544	0.111984	5.6317
KEGG_PATHWAY	hsa00230:Purine metabolism	24	1.3913	0.00536767	5427, 5151, 22978, 5143, 5140, 5141, 5147, 9615, 957, 5426, 5145, 111, 11164, 5558, 5198, 158, 8382, 56953, 5150, 8833, 109, 108, 84172, 5148	438	153	5085	1.82111	0.612196	0.111665	6.39117
KEGG_PATHWAY	hsa04310:Wnt signaling pathway	23	1.33333	0.00924098	1488, 6093, 81029, 5602, 4041, 23236, 56998, 5578, 2033, 817, 4775, 5566, 5467, 5533, 5529, 387, 59343, 1387, 5527, 8313, 10725, 4088, 896	438	151	5085	1.76835	0.804847	0.166026	10.7676
KEGG_PATHWAY	hsa05221:Acute myeloid leukemia	12	0.695652	0.00930702	5291, 6655, 6198, 8503, 2885, 5894, 5604, 5914, 6688, 5467, 3728, 2475	438	58	5085	2.40198	0.807124	0.151742	10.8405
KEGG_PATHWAY	hsa04530:Tight junction	21	1.21739	0.00985302	5578, 55870, 1496, 5520, 6709, 64398, 9223, 27134, 8735, 9218, 387, 29119, 4627, 4629, 4628, 5584, 60412, 56288, 81, 5865, 5581	438	134	5085	1.81941	0.824958	0.146517	11.4416
KEGG_PATHWAY	hsa05220:Chronic myeloid leukemia	14	0.811594	0.01058	1488, 6655, 8503, 5894, 91, 5604, 867, 130399, 1871, 7042, 5291, 2885, 4088, 3065	438	75	5085	2.16712	0.846183	0.14444	12.2362
KEGG_PATHWAY	hsa05210:Colorectal cancer	15	0.869565	0.0114616	5602, 6655, 596, 8503, 5156, 5894, 91, 5604, 130399, 7042, 5291, 3480, 2885, 8313, 4088	438	84	5085	2.07314	0.868519	0.1445	13.191
KEGG_PATHWAY	hsa05213:Endometrial cancer	11	0.637681	0.011704	5291, 6655, 8503, 2885, 5894, 29119, 8313, 5604, 5170, 1496, 999	438	52	5085	2.45587	0.874073	0.137572	13.4519
KEGG_PATHWAY	hsa04520:Adherens junction	14	0.811594	0.013124	2033, 91, 7414, 130399, 1496, 3480, 29119, 387, 1387, 4088, 3643, 81, 56288, 999	438	77	5085	2.11083	0.902227	0.143591	14.9655
KEGG_PATHWAY	hsa05211:Renal cell carcinoma	13	0.753623	0.0149931	7042, 5291, 6655, 5906, 8503, 405, 2885, 5894, 1387, 2033, 5604, 5058, 6513	438	70	5085	2.15607	0.929966	0.1531	16.9209
KEGG_PATHWAY	hsa05214:Glioma	12	0.695652	0.0170758	3480, 5291, 6655, 8503, 2885, 5156, 5894, 5578, 817, 5604, 1871, 2475	438	63	5085	2.21135	0.951747	0.163318	19.051
KEGG_PATHWAY	hsa05215:Prostate cancer	15	0.869565	0.0185925	6655, 596, 8503, 5156, 2308, 5894, 2033, 5604, 5170, 1871, 2475, 5291, 3480, 2885, 1387	438	89	5085	1.95667	0.963231	0.167652	20.5706
KEGG_PATHWAY	hsa04540:Gap junction	15	0.869565	0.0185925	6655, 23236, 5156, 5894, 5578, 3710, 111, 5604, 5566, 5607, 109, 2885, 108, 203068, 84790	438	89	5085	1.95667	0.963231	0.167652	20.5706
KEGG_PATHWAY	hsa04914:Progesterone-mediated oocyte maturation	14	0.811594	0.0307557	5602, 5140, 8503, 5894, 111, 5604, 5566, 245711, 5291, 3480, 109, 10459, 993, 108, 5500	438	86	5085	1.88993	0.995905	0.251263	31.8416
KEGG_PATHWAY	hsa04666:Fc gamma R-mediated phagocytosis	15	0.869565	0.0310975	8503, 4651, 5894, 5578, 5604, 5058, 200576, 8394, 5291, 6198, 653361, 4067, 50807, 3635, 5581	438	95	5085	1.83309	0.996152	0.242706	32.136
KEGG_PATHWAY	hsa04150:mTOR signaling pathway	10	0.57971	0.0311296	5291, 9470, 6198, 8503, 9706, 1975, 7249, 5170, 57521, 2475	438	52	5085	2.23261	0.996174	0.232827	32.1636
KEGG_PATHWAY	hsa04012:ErbB signaling pathway	14	0.811594	0.0334497	5602, 6655, 8503, 5894, 5578, 817, 3084, 5604, 5058, 867, 2475, 5291, 6198, 2885	438	87	5085	1.86821	0.997491	0.23828	34.1303
KEGG_PATHWAY	hsa05223:Non-small cell lung cancer	10	0.57971	0.0386828	5291, 6655, 8503, 2885, 5894, 5578, 5604, 5170, 6256, 1871	438	54	5085	2.14992	0.999035	0.260577	38.3756
KEGG_PATHWAY	hsa04010:MAPK signaling pathway	32	1.85507	0.0490191	6655, 785, 5894, 5578, 2317, 10369, 5533, 7042, 2872, 2246, 84867, 5778, 1845, 57551, 5602, 773, 5906, 5156, 5604, 91, 5566, 5924, 4296, 5607, 5058, 130399, 11184, 2259, 408, 9175, 2885, 10454	438	267	5085	1.39141	0.999856	0.308286	46.0314
KEGG_PATHWAY	hsa04070:Phosphatidylinositol signaling system	12	0.695652	0.0496953	5291, 8503, 23236, 3628, 9162, 5578, 3710, 5288, 200576, 8394, 5297, 3635	438	74	5085	1.88264	0.999873	0.301519	46.5005
KEGG_PATHWAY	hsa04662:B cell receptor signaling pathway	12	0.695652	0.0539485	5291, 6655, 8503, 2885, 5894, 5604, 4775, 10725, 84433, 4067, 5533, 3635	438	75	5085	1.85753	0.999942	0.312992	49.3658
KEGG_PATHWAY	hsa04270:Vascular smooth muscle contraction	16	0.927536	0.0547612	6093, 23236, 5894, 5578, 3710, 111, 5604, 5566, 245711, 3778, 109, 387, 108, 5501, 5500, 4629, 5581	438	112	5085	1.65851	0.99995	0.307265	49.8969
KEGG_PATHWAY	hsa04730:Long-term depression	11	0.637681	0.0686931	3480, 773, 23236, 6261, 5894, 5578, 3710, 4842, 5604, 2891, 4067	438	69	5085	1.8508	0.999996	0.360668	58.2429
KEGG_PATHWAY	hsa04020:Calcium signaling pathway	22	1.27536	0.0752301	773, 23236, 6261, 5156, 5578, 3710, 817, 4843, 4842, 5566, 5025, 6262, 6263, 5533, 491, 6543, 109, 108, 6915, 3269, 9630, 7220	438	176	5085	1.4512	0.999999	0.377901	61.7007
KEGG_PATHWAY	hsa04916:Melanogenesis	14	0.811594	0.0798674	81029, 23236, 5894, 5578, 2033, 817, 111, 5604, 5566, 434, 4286, 109, 108, 1387	438	99	5085	1.64176	1	0.386348	63.992
KEGG_PATHWAY	hsa05218:Melanoma	11	0.637681	0.0802161	2259, 3480, 5291, 8503, 4286, 2246, 5156, 5894, 5604, 1871, 999	438	71	5085	1.79867	1	0.377944	64.159
KEGG_PATHWAY	hsa04360:Axon guidance	17	0.985507	0.0848969	6093, 22885, 4775, 2043, 5058, 57689, 10512, 9901, 5533, 1808, 10371, 3983, 387, 25791, 10725, 29984, 2048	438	129	5085	1.52995	1	0.386118	66.3342
KEGG_PATHWAY	hsa05212:Pancreatic cancer	11	0.637681	0.0863987	7042, 5602, 5291, 8503, 675, 5894, 5604, 91, 4088, 130399, 1871	438	72	5085	1.77369	1	0.382407	67.0059
KEGG_PATHWAY	hsa03440:Homologous recombination	6	0.347826	0.0869136	675, 146956, 6117, 7156, 5889, 641	438	28	5085	2.48777	1	0.375416	67.2334
KEGG_PATHWAY	hsa04114:Oocyte meiosis	15	0.869565	0.0870233	3710, 817, 111, 5604, 5566, 245711, 5533, 9700, 3480, 5529, 109, 10459, 108, 5501, 5527, 5500	438	110	5085	1.58313	1	0.367342	67.2816
